# Supplementary material for: Comparative analysis of mRNA and protein degradation in prostate tissues indicates high stability of proteins
Source: Nat Commun. 2019 Jun 7;10:2524. doi: 10.1038/s41467-019-10513-5 (PMC6555818; doi:10.1038/s41467-019-10513-5)
Supplement: Supplementary file 4 — Source Data [file 41467_2019_10513_MOESM4_ESM.xlsx]

## Sheet: figure2
		PIN	P value
A		0.644945	3.17443e-17
B		0.713996	2.0668e-13
C		0.850001	2.72728e-06
D		0.867504	2.15393e-05
E		0.900029	0.000987474
F		0.932687	0.0395726
Control		0.958118	0.482846
Control		0.964969	0.748735
Control		0.963965	0.710428
Control		0.963077	0.675424
Control		0.964017	0.711766
Control		0.965166	0.756082
Control		0.965107	0.753888
Control		0.964515	0.731594
Control		0.963277	0.683531

## Sheet: figure3
Patient ID	Tissue type	mRNA		Protein
		mRIN	P value	PIN	P value
33	Tumor	-0.21	1.6e-40	0.955	0.542
35	Tumor	-0.203	3.9e-38	0.956	0.649
33	Tumor	-0.161	4.6e-25	0.949	0.187
35	Benign	-0.127	7.9e-17	0.947	0.133
35	Tumor	-0.113	6.2e-14	0.951	0.303
37	Tumor	-0.096	1.2e-10	0.951	0.276
14	Tumor	-0.087	2.6e-09	0.951	0.286
38	Tumor	-0.073	3.6e-07	0.963	0.997
37	Tumor	-0.07	7.9e-07	0.947	0.125
33	Benign	-0.064	4.7e-06	0.951	0.255
38	Benign	-0.063	6.2e-06	0.957	0.697
7	Tumor	-0.053	8.6e-05	0.948	0.139
31	Tumor	-0.043	0.00085	0.961	0.962
37	Benign	-0.028	0.012	0.941	0.003
38	Tumor	-0.026	0.017	0.959	0.901
3	Tumor	-0.025	0.02	0.956	0.642
3	Tumor	-0.022	0.028	0.949	0.206
7	Benign	-0.019	0.045	0.955	0.588
1	Benign	-0.019	0.045	0.953	0.398
15	Tumor	-0.017	0.057	0.956	0.678
13	Tumor	-0.014	0.08	0.956	0.629
3	Benign	-0.013	0.087	0.942	0.01
6	Tumor	-0.013	0.089	0.955	0.562
16	Benign	-0.004	0.212	0.937	0
34	Benign	-0.004	0.217	0.952	0.327
36	Tumor	-0.003	0.234	0.952	0.316
9	Benign	-0.001	0.273	0.952	0.335
34	Tumor	0	0.294	0.953	0.446
9	Tumor	0.001	0.305	0.946	0.101
10	Benign	0.003	0.347	0.954	0.475
6	Benign	0.004	0.374	0.956	0.686
5	Tumor	0.004	0.378	0.949	0.192
13	Tumor	0.005	0.406	0.953	0.414
31	Tumor	0.006	0.412	0.953	0.434
12	Benign	0.006	0.421	0.948	0.141
2	Benign	0.007	0.452	0.955	0.609
2	Tumor	0.008	0.471	0.954	0.513
13	Benign	0.01	0.512	0.957	0.741
15	Benign	0.011	0.543	0.96	0.932
5	Tumor	0.012	0.554	0.957	0.709
12	Tumor	0.013	0.576	0.941	0.005
36	Tumor	0.013	0.578	0.943	0.054
31	Benign	0.013	0.597	0.952	0.367
32	Benign	0.014	0.612	0.959	0.899
5	Benign	0.016	0.647	0.951	0.258
36	Benign	0.017	0.68	0.957	0.759
32	Tumor	0.017	0.68	0.948	0.166
16	Tumor	0.018	0.692	0.947	0.122
2	Tumor	0.019	0.715	0.951	0.293
4	Benign	0.019	0.719	0.953	0.382
32	Tumor	0.019	0.727	0.954	0.452
4	Tumor	0.021	0.761	0.956	0.618
1	Tumor	0.022	0.779	0.957	0.741
8	Benign	0.022	0.784	0.962	0.99
9	Tumor	0.023	0.798	0.951	0.256
11	Benign	0.024	0.812	0.95	0.234
34	Tumor	0.028	0.868	0.953	0.445
10	Tumor	0.03	0.895	0.94	0.002
16	Tumor	0.031	0.907	0.947	0.129
4	Tumor	0.031	0.907	0.949	0.192
6	Tumor	0.032	0.913	0.954	0.515
11	Tumor	0.032	0.915	0.958	0.84
12	Tumor	0.034	0.928	0.964	0.998
14	Benign	0.035	0.938	0.957	0.722
11	Tumor	0.037	0.953	0.957	0.713
14	Tumor	0.037	0.955	0.954	0.505
8	Tumor	0.039	0.961	0.957	0.722
7	Tumor	0.043	0.979	0.955	0.591

## Sheet: figure4a
name	M5T	M8U	M5U	M8N	M8T	M16T	M12U	H5T	M16U	M5N	H5N	M17U	H6T	M16N	H5U	M13U	M13T	M17N	L10N	L8T	M11T	M13N	M15T	H9N	H10N	M2U	H4N	H10U	H4T	L9N	M15N	M6U	M11U	H6U	M10N	M3N	M3T	M11N	L8N	M6T	M10U	M2T	H6N	H7N	M6N	M2N	H7U	H9T	M3U
NM_000022	0.929658	0.913355	0.96614	0.901266	0.92368	0.886523	0.909321	0.891827	1.01148	0.964814	0.80861	0.907043	0.73264	0.998022	0.947218	1.01076	1.01817	1	0.972534	0.95663	1.03678	1.02805	1.03082	1.03344	1.00268	0.91647	0.932192	1.01811	1.01692	0.970534	1.00848	0.924643	1.03326	0.968766	1.0374	0.979641	1.19775	0.950499	1.01151	1.02914	1.04262	1.23681	0.967104	1.0054	0.922383	0.981329	1.00875	0.884188	0.932795
NM_005466	0.741581	0.788282	0.729136	0.6554	0.746106	0.987805	0.711852	1.00426	1.025	1.02697	1.00391	1.00541	0.975291	1.02731	0.999597	0.822345	0.957469	1.01124	0.968181	0.829106	1.02258	0.814585	0.803887	0.996844	0.98808	1.01064	0.968627	1.00945	1.00111	0.812372	1.01084	0.965449	0.833259	1.03162	0.960421	0.977469	0.990911	1.00731	0.968782	0.989076	1.02356	0.997159	1.03878	1.02566	1.01882	1.00882	1.01643	1.02603	1.00668
NR_003319	1.07344	1.06968	1.05068	1.08176	0.991915	0.890985	1.00953	1.00236	1.04366	1.057	1.05112	1.03787	1.04411	1.00542	0.995902	1.00097	1.01579	0.989486	1.0522	0.98945	0.958055	0.9717	1.04245	1.13285	1.00268	0.983239	1.0059	1.07382	0.990404	1.00041	0.911193	0.977261	0.937032	1.05178	0.934109	0.947523	1.03853	0.964426	1.00276	1.05923	1.01383	0.995584	0.985616	0.950624	0.998186	1.00147	1.00861	0.996632	1.05249
NR_003323	1	1	1	1.03066	0.98311	1.03314	0.998884	1	0.994931	1	0.967589	0.993496	1	1.02342	1	1	1	1	1	0.983878	0.992633	1	1	1	1	0.998209	1	1	0.999636	0.99132	0.98712	0.980338	1	1	1	0.994302	1	0.998815	1	0.999405	1	0.992516	0.998361	1	0.998497	1	0.999613	0.99822	0.999513
NR_003325	1	1	1	1	1	1	0.998997	1	1	1	1	1	1	1	1	1	1	1	1	1	1	1	1	1	1	1	1	1	1	1	1	1	1	1	1	1	1	1	1	1	1	1	1	1	1	1	1	1	1
NR_003326	1	1	1	1	1	1	1	1	1	1	1	0.916569	0.972201	1	1	1	1	1	1	1	1	1	1	1	1	1	1	1	1	1	1	1	1	1	1	1	1	1	1	1	1	1	1	1	1	1	0.999189	1	0.999911
NR_003327	1	1	1.05061	1	1	1	0.991893	1	1	0.999096	0.980555	0.989168	1	1	1	1	0.99951	1	1	1	1	1	1	0.998376	1	1	1	1	1	1	0.995777	1	1	0.996242	1	1	1	1	0.992186	1	1	0.999021	0.999125	1	1	1	0.999853	1	1
NR_003328	1.02175	0.984402	1.03993	1	0.992451	1	0.997673	1	0.981437	1	1	0.964278	0.964031	0.998957	0.99966	1	0.989592	0.994586	1	0.99913	0.992053	0.99832	0.99852	0.996637	1	0.986305	0.975026	0.991447	1	1	1	1	0.986537	1	1	1	1	1	0.997393	1	0.999293	0.994039	0.997129	1	0.999171	1	1	1	1
NR_003329	0.979649	1.10858	0.965146	1.00505	1.00505	0.99522	0.973553	0.969864	0.980145	1.00505	0.953152	0.989605	1.00146	0.997409	1.00505	1.00505	1.00025	1.00505	1.03047	1.00196	0.990654	1.00181	0.995363	1.00489	0.983659	0.983972	1.00505	1.00127	1.00505	0.986737	0.984812	1.00057	1.00249	1.00505	1.00074	1.00505	0.98765	0.989414	0.984087	1.00356	1.0026	1.0049	0.997475	0.995799	1.00216	0.98772	1.00505	1.02924	1.00007
NR_003330	1	1	1	1	1	1	0.994612	1	0.997751	1	1	0.908948	0.98856	1	1	1	0.999936	1	1	1	0.992347	0.998115	1	1	1	1	1	1	1	1	1	1	1	0.997177	1	1	1	1	1	1	1	1	1	0.999597	1	1	1	0.997652	1
NR_003331	1.00445	1.00445	1.00428	0.926888	1.00445	0.988095	1.00445	0.995383	0.989209	0.996475	0.975656	0.966961	0.98742	0.980349	0.995528	1.00011	1.00077	0.998772	1.00445	0.988996	0.992962	0.991364	1.00445	0.972303	1.00351	0.995306	1.00228	0.996086	1.00445	0.997878	0.994749	0.997874	1.00445	1	1.00445	1.00445	1.00378	0.987941	1.00445	0.974208	1.00335	0.999622	1.00445	0.984712	0.991732	1	0.994114	0.996862	0.997721
NR_003333	1.00431	1.00431	1.00233	0.967376	1.00431	0.984921	0.97344	0.995474	1.00431	1.002	0.986759	0.998782	0.99754	0.99531	0.993741	1.00196	0.998538	0.997662	1.00431	1.00431	0.995795	1.00431	0.999295	0.986731	1.00431	0.999451	1.00328	1.00351	1.00046	1.00422	0.994377	0.992335	1.00226	1.00039	0.99636	0.995427	1.00183	0.995239	1.00411	0.986052	0.994017	0.997154	1.00431	0.992184	0.999042	1.00259	0.99942	1.00195	1.00431
NR_003334	1.00274	1.08089	1.01614	1.01905	1.01905	0.988817	0.984433	0.996759	0.981188	1.01905	0.987285	0.981436	0.998766	0.999097	1.00259	0.992972	1.00642	0.999825	1.01905	1.00465	0.987042	0.993431	0.984238	1.01412	0.99642	0.991704	0.981623	1.01499	1.01313	1.00766	1.00325	1.00251	0.99744	1.01262	0.994063	1.00477	1.00266	0.992919	0.957484	1.00983	0.988517	0.994575	0.991104	1.00211	1.00188	1.00998	1.00612	1.01905	1.00459
NR_003335	1.04444	0.991476	0.986011	0.990606	0.961239	0.999357	1.04104	1.00257	0.987684	1.01191	0.994705	1.01271	1.0053	0.982671	1.00328	0.997424	0.9993	1.01478	0.997226	1.01496	0.995981	0.984173	0.969751	0.998968	0.997796	0.996379	1.00349	0.985027	1.00757	1.00806	0.972869	1.01837	0.988534	1.00437	0.992234	0.997326	0.998279	0.993933	0.975348	0.98151	1	0.996482	1.00555	1.01495	1.0171	1.01439	1.01253	1.00975	1.00789
NR_003336	0.983248	0.997753	0.996643	1	1	0.999562	0.987286	1	1	1	1	0.958448	1.02323	1	0.999716	0.998063	0.998721	1	0.997406	1	0.993647	1	0.996177	1	1	1	0.998476	1	0.992418	0.998348	1	1	1	0.972187	1	1	1	1	1	1	0.999452	0.999957	0.995221	1	0.999476	0.998108	0.98407	1	0.998212
NR_003337	0.992693	1	0.999562	1	1	1	0.960734	1	1	1	1	0.990996	1	1	0.999962	1	1	1	1	1	0.995772	0.99409	1	1	1	0.999773	1	1	1	0.99382	1	1	1	0.99782	1	1	0.99955	1	0.999903	1	0.99909	1	1	1	1	1	0.996773	1	0.999962
NR_003338	1.0114	0.946981	1.0114	1.0114	0.985593	1.00982	0.938732	1.00296	0.989899	1.00205	0.989776	0.977756	0.990596	1.00318	1.00454	1.0038	1.00824	0.999273	1.00929	0.998591	1.00946	1.0093	1.00962	1.00698	1.00479	0.982088	0.987353	1.00809	1.00699	1.00173	1.00626	0.995144	1.00673	0.996384	0.990298	0.996053	1.00323	0.995989	1.0114	0.98888	0.996813	0.99654	0.989219	1.00563	0.995834	1.00268	1.0081	0.998789	0.999536
NR_003339	1	1	1	0.976284	0.99749	1	1	1	1	1	1	0.991629	1	1	0.999987	1	1	1	1	1	1	1	1	1	1	1	1	1	1	1	0.999387	1	1	1	1	1	1	1	1	1	1	1	1	1	1	1	1	1	1
NR_003340	0.995895	0.995904	0.999497	1	1	1	1	1	1	1	1	0.982955	1	0.998694	0.999837	0.999829	1	1	1	1	0.999935	1	1	1	1	0.998068	0.998359	1	1	1	1	1	1	1	1	0.997463	1	1	1	1	1	1	0.998771	1	1	0.999659	1	1	1
NR_003341	0.996132	1	1	0.993149	1	1	0.99664	1	0.992644	1	1	0.991996	0.983178	1	1	1	1	1	1	1	1	1	1	1	1	0.999682	1	1	1	1	1	1	1	1	1	1	1	1	0.998786	1	1	1	1	1	1	1	1	1	1
NR_003361	1	1	1	1	1	1	1	1	1	1	0.999108	1	1	1	1	1	1	1	0.997525	1	1	1	1	0.99953	1	1	0.999824	1	0.995061	0.994263	1	0.992617	1	1	1	1	1	1	0.99919	0.990523	1	0.999449	1	1	0.999438	1	1	1	1
NR_003360	1	1	1	1.02786	1	1	1	1	1	1	1	1	1	1	1	1	1	1	1	1	1	1	1	1	1	1	1	1	1	1	1	1	1	1	1	1	1	1	1	1	1	1	1	1	1	1	1	1	1
NR_033968	1.25305	1.32958	1.2331	1.27581	1.23476	1.14904	0.988007	1.18169	1.1482	1.19264	1.03571	0.967306	1.00081	0.993889	0.992436	0.989787	1.20462	0.970722	1.00314	1.26568	1	1.19184	0.962733	0.994754	0.971783	0.951499	1.19715	0.95556	0.981756	0.953657	1.18756	1.00166	1.19922	0.915066	1.18187	0.951614	0.93127	0.98013	1.25996	0.964139	0.988566	0.943995	1.20087	0.942134	0.9869	0.920182	0.924649	1.18079	0.9441
NM_005471	0.735209	0.738482	0.764176	0.79908	0.820156	0.932588	0.859548	0.954182	0.932301	0.951306	0.918822	0.944402	0.902064	1.00872	1.01097	0.973918	0.965494	0.97003	0.98577	0.972296	0.960092	0.974167	0.923118	0.998249	0.992436	1.02757	0.965722	0.986731	0.989862	0.96599	0.991801	0.981577	0.991743	0.984968	0.978619	0.979047	1.00875	1.00334	0.950672	1.01998	1.01787	0.99709	1.01882	1.01217	1.00096	1.01363	1.10966	1	1.09401
NM_001184742	0.548361	0.555097	0.605656	0.753832	0.686378	0.827207	0.798171	0.889014	0.859374	0.850357	0.883968	0.844215	0.953361	0.984456	0.955637	0.931853	0.901102	0.999902	0.893797	0.905136	0.940991	0.929839	0.991321	0.983275	1.02059	1.00196	0.959122	0.944111	0.975141	0.998029	0.981278	0.957002	0.985041	0.988701	0.996813	0.98691	1.0025	1.00043	1.01194	0.988472	1.02615	0.980955	1.00183	1.01787	0.999992	1.03641	1.02474	1.02228	1.02872
NM_004180	0.613435	0.622444	0.76705	0.95928	0.730044	0.945963	0.671865	0.946019	0.924972	0.980157	0.953009	0.954546	0.939587	1.01341	1.00812	0.999175	0.967573	1.01558	0.991589	0.964473	0.998007	0.974062	0.988622	0.993694	1.01522	0.991047	0.991273	1.02557	0.997941	0.993216	0.998643	1.00896	1.03912	0.965162	0.995479	0.987626	0.995627	0.985927	1.00743	1.0115	1.01658	1.01524	0.992478	0.977075	1.0072	1.03197	1.02933	1.0097	1.0243
NM_001166012	0.77845	0.822867	0.821477	0.942005	0.941565	0.941765	0.93674	0.938935	0.969949	0.946564	0.976118	0.951996	0.986246	0.97178	0.991811	0.97957	0.972345	1.00438	1.00274	0.998593	0.98008	0.992369	0.97269	0.972417	1.00199	1.02018	1.01371	0.996367	0.981771	1.00026	1.00253	1.00615	0.955275	1.00304	0.986509	1.03291	0.976643	0.998797	1.00383	1.01997	1.0224	1.02375	1.01427	1.00893	1.02223	1.00518	0.999441	1.00816	1.01086
NR_003677	0.997773	0.967148	1.00061	0.988201	0.987107	1.00206	0.992936	0.993175	1.00253	0.999827	0.997602	0.995247	1.00177	0.997932	1.00075	1.00072	1.00288	1.00199	1.00187	1.00183	1	1.00208	1.00179	1.00219	0.998075	0.997333	1.00251	1.00045	0.999152	1.00116	1.00069	1.00101	1.00029	1.00267	0.997237	1.00228	0.997444	1.00217	1.00242	0.997398	0.998765	1.00061	1.00033	1.00065	1.00006	0.998632	0.995579	0.989344	0.992097
NR_045586	0.984637	1.01758	1.01904	1.05841	1.0748	1.0134	0.961983	0.93769	0.967843	0.969259	0.939954	1.0738	1.00994	0.971471	0.951141	1.00733	1.0157	0.975932	0.989117	0.978713	0.998566	1.00481	1.00714	0.984198	1.00753	0.98811	0.970325	1.06541	1.00219	0.989906	0.980754	0.997517	0.991743	0.972333	0.978554	0.996825	0.997826	0.987188	0.97436	1.00369	0.996013	0.989971	0.993177	1.01374	0.991953	1.01312	1.01069	1.04454	1.02912
NM_001100829	0.629844	0.68159	0.777451	0.754691	0.769183	0.760278	0.917363	0.953009	0.864458	0.953091	0.971851	0.824401	0.94893	0.91071	0.980578	0.900459	0.977969	0.948905	1.1616	1.18905	0.968971	0.99186	1.14145	1.14153	0.980398	0.980608	0.974379	0.93392	0.966252	1.00468	1.01608	0.928943	0.915973	1.229	0.991499	0.995253	0.993925	1.04567	0.961735	1.18866	1.00077	1.01066	1.15548	1.28796	1.192	1.01734	1.14432	0.996473	1.02009
NM_001103167	0.922881	0.986267	0.894204	0.747699	0.955039	1.02573	0.872726	0.94479	1.11448	0.986375	0.883471	1.11212	0.901674	1.02636	1.03325	1.00648	0.976254	0.937563	0.964885	0.961717	1.00896	1.03359	0.955454	1.10658	0.923633	1.1291	1.09705	1.02907	1.11232	1.00947	1.10494	0.931393	1.11378	0.968609	1.10344	0.963085	1.013	1.12231	0.956064	0.930847	0.996823	0.981255	1.13767	1.01481	1.11757	0.983248	0.973089	0.964866	0.89257
NM_001167676	0.778039	0.787335	1.00543	0.985352	0.989806	1.03226	0.782821	0.793965	0.649877	0.98284	0.727212	0.967203	1.02255	0.752711	1.02942	1.01443	1.00647	1.06425	1.04365	1.05558	1.08188	1.04529	1.03562	0.937589	0.971145	1.06367	0.975967	1.02335	1.02434	1.04038	1.01713	0.981499	1.02006	1.05921	0.974903	0.997511	0.942662	1.00866	1.05347	1.04993	1.01666	1.09594	0.974163	1.02914	0.964409	0.939775	0.977342	0.97517	1.0269
NR_038406	1.1094	0.994304	1.01631	1.00292	0.996085	1.00601	1.00958	0.999891	0.99915	0.997185	0.999663	1.01166	1.00325	0.999675	0.996254	0.997576	0.998698	1.00261	1.00477	0.996085	0.999304	1.0037	1.00269	1.01045	0.996151	0.999309	0.996085	1.01467	0.999473	0.997606	1.00487	0.999138	0.996991	0.998868	0.996085	0.996085	1.00921	1	0.997949	1.00132	1.00347	0.999934	1.00039	0.996085	0.996085	0.998413	0.999309	1.0019	1.00694
NR_036521	0.933538	0.95263	0.999141	1.03217	1.01146	0.962269	1.00295	0.98356	0.962586	0.982496	0.980579	0.993609	0.970291	0.969261	1.02103	1.00474	1.01254	1.01011	0.993063	1.00439	1.00761	0.994443	0.999605	0.999142	1.00821	0.99483	0.989352	0.994925	1.00024	0.997038	0.996684	1.00189	0.999657	0.979788	1	1.00008	1.00284	0.994906	0.993002	1.00271	1.00303	1.00624	0.990482	0.987551	1.00617	1.00638	0.994812	1.01042	1.00454
NR_024447	0.625186	0.988702	1.01724	0.609673	0.978586	0.991299	0.957226	1.02593	0.998095	1.03049	1.01109	1.00773	1.00424	1.01244	1.00753	1.00868	1.03659	1.01323	0.990591	0.937222	1.02384	0.954429	1.04206	1.0005	1.02518	0.982466	0.999795	0.990882	1.00148	1.00143	0.974708	0.987546	0.992083	1.01451	0.991708	0.956378	0.983657	1.00457	1.00907	0.973967	0.990928	1.01663	1.03097	0.971177	1.00456	0.987895	1.00047	1.00127	1.03795
NR_033849	0.793238	0.790291	0.866385	1.21702	0.828991	0.954485	0.903947	0.93837	0.960608	0.96998	0.917839	0.987874	0.952713	0.966437	0.986741	0.995085	0.981503	1.00821	0.959597	0.988119	1.01873	1	0.984121	0.995185	1.03374	0.989428	0.994748	1.00165	1.013	0.99066	1.01833	0.996642	0.991456	0.989295	0.980959	0.985005	1.00926	1.02217	0.99252	0.982138	1.02492	1.0011	0.981567	0.984948	0.997209	1.00922	1.00991	1.00545	1.00995
NR_046283	0.958867	0.99706	0.961437	0.980895	0.998625	0.865301	1.30136	0.65679	0.959916	1.01823	0.761136	1.00302	0.959916	0.745343	0.76944	0.981672	1.01699	0.960226	0.984191	0.969689	0.984228	1.06791	1.00205	0.969659	1.08084	0.941911	0.994369	1	0.971248	0.99616	0.959916	1.02783	1.0065	0.981134	0.990453	1.02085	0.996977	1.01275	1.03244	1.0609	0.98792	0.994508	0.98672	1.09412	0.988879	0.907512	1.31035	1.05291	1.08148
NM_198495	0.88516	0.849603	0.800089	1.18512	0.961839	1.00378	0.936025	0.973344	1.00794	0.927935	0.949659	0.937526	1.02528	1	0.958565	1.14277	1.01075	0.931215	0.943297	1.01641	1.00758	1.02689	0.944593	0.978861	0.970088	1.03655	0.950403	0.96239	0.995617	0.986664	0.99678	0.962582	0.992368	1.00818	0.957469	1.00375	1.00849	1.01021	1.12047	0.936697	0.945266	1.02995	1.01344	1.03603	0.95768	1.00918	1.03722	1.0071	0.980211
NR_027387	0.888965	0.921709	0.949107	1.13355	0.999137	0.807508	0.989984	0.792925	0.846276	0.901759	0.803818	1.11063	0.866786	0.837423	0.829622	0.934945	1.08572	0.993946	1.02393	0.985155	0.949414	1.05331	0.943551	1.09844	0.981918	0.825386	1.00161	0.978583	1.00541	1.00883	0.982857	1.06717	1.03378	0.842306	1.06691	1.04325	0.967964	1.03984	0.93199	1.11461	0.960555	1.00014	0.957277	0.935607	0.942868	0.915016	0.941587	1.03947	1
NM_001137601	0.702754	0.605487	0.776577	0.90152	0.901981	0.842551	0.893484	0.877247	0.91662	0.933385	0.878658	0.946171	0.939786	0.967103	0.942443	0.98818	0.998993	0.989087	0.995671	0.971079	0.983962	0.951462	0.998127	0.916319	0.9804	0.947038	0.985487	0.974039	1.00226	0.995007	1.00448	1.02203	1.01234	0.96761	1.0012	1.00602	0.998753	1.01285	1.01519	0.972394	1.00901	1.01921	0.975904	1.0057	1.01695	1.00703	0.989614	1.0143	1.01741
NR_034116	0.955369	0.870268	0.984847	0.866842	1.04431	0.88962	0.969494	0.802046	0.954344	0.984479	0.991556	0.950194	1.07731	0.889021	0.925442	1.00159	0.988545	0.974546	1.03408	0.994983	1.03062	0.993501	1.10338	1.04035	1.07335	0.984901	0.978868	1.04344	1.02976	1.04683	0.976216	1.04676	0.982277	1.04462	0.981992	0.969611	1.02495	1.02953	0.984593	1.03528	1.02277	1.03513	0.971796	0.946515	1.03643	1.01511	0.97289	0.961508	1.02983
NR_034116	0.95519	0.880349	0.975257	0.87204	1.05066	0.892793	0.980046	0.806496	0.948948	0.989815	0.992596	0.931591	1.08646	0.913605	0.933782	1.00837	0.994554	0.984796	1.03869	1	1.031	0.997151	1.0991	1.04994	1.08108	0.989037	0.984507	1.04622	1.03512	1.05215	0.985559	1.05408	0.991757	1.05143	0.988816	0.960741	1.02747	1.03528	0.993631	1.04365	1.03701	1.04058	0.971568	0.958144	1.03872	1.00137	0.975117	0.972834	1.03686
NR_026777	1.14263	0.760656	0.772506	0.782825	0.821628	0.809991	1.05232	0.836547	1.04625	0.791115	0.851357	1.08051	0.868662	1.00281	0.879167	0.867845	0.843472	0.992725	0.788137	0.858916	1.02173	0.841261	1.05211	1.0286	1.03807	0.870936	0.843382	1.116	1.022	0.841721	0.862924	1.04158	1.1261	1.05472	1.00611	0.869624	1.00333	0.880256	0.891323	1.05048	1.03753	0.877364	0.891596	1.06253	1.05499	0.905842	1.11561	1.0253	1.05827
NR_024618	0.712448	0.660856	0.632855	0.716099	0.842635	0.883932	0.8092	0.907692	0.918336	0.955897	0.987029	0.827306	0.977195	1.01446	0.997351	0.926007	0.880649	0.945222	0.931187	0.961403	0.973087	0.928098	0.927232	0.962051	1.00008	1.02749	1.00077	1.00946	0.91606	0.957953	0.99191	0.967871	0.942907	1.02261	1.02435	0.99031	1.00683	1.01622	0.975953	0.994915	1.01322	1.00252	1.04631	1.01331	1.02493	1.02277	1.01579	1.00345	1.02028
NR_038405	0.97117	0.961772	1.02298	1.05921	1.01693	0.997248	0.987555	0.99033	0.990376	1.0208	1.001	0.992799	0.988446	1.01575	1.00439	0.986142	1.0002	0.985334	1.00374	0.991731	1.00312	1.00319	0.999443	0.976591	1.0033	0.993031	1.01214	0.998128	0.993092	0.984514	0.982378	1.00319	0.990356	1.00883	1.00894	1.00989	1.00149	1.00877	1.015	1.0064	1.00016	0.999711	0.980886	1.01176	1.00059	0.988158	0.989032	1.00935	0.993869
NM_001159293	0.805033	0.965076	0.976501	0.796926	0.792042	0.973541	0.941906	0.970206	0.958582	1.06219	1.05636	0.990557	0.972417	1.02241	1.0228	0.975344	0.947383	1.12355	0.988349	0.981144	0.964736	0.986797	0.976444	0.958112	0.925499	1.00932	1.03991	1.0807	0.964447	1.00972	1.0318	0.984144	0.990013	0.996549	1.07704	1.03793	0.956597	1.05354	1.00096	1.03554	1.04277	1	0.996045	1.05186	1.01195	0.984446	0.964582	0.958695	1.03382
NR_036511	1.00077	1.13197	1.01226	0.980436	0.993927	0.937183	1.00675	0.905485	0.976391	0.997125	0.909731	1.02218	0.933073	0.901858	0.929293	0.955513	1.0139	1.03052	0.981219	0.985797	1.0158	1.00325	1	1.02971	1.00616	0.909711	0.991281	1.00885	1.02555	1.1381	0.994064	1.01702	1.00569	0.984644	1.02331	1.01116	1.00162	1.00504	0.973595	0.993476	0.985595	1.00882	0.942854	0.972642	0.968296	0.984312	0.924566	0.992004	0.988429
NM_006044	0.770291	0.838364	0.825026	0.908524	0.946541	0.917073	0.875581	0.939159	0.934556	0.934567	0.932048	0.952898	0.948107	0.981958	0.997846	0.96858	0.962664	0.959765	0.956204	0.990743	0.962366	0.963501	0.979328	0.979342	0.990977	0.99494	0.992279	1.00186	1.011	0.977196	1.00014	0.990847	0.982951	1.02244	0.978847	0.993588	1.01509	0.997434	0.996634	1.00307	1.00145	1.01397	1.03517	1.03325	0.997007	1.03285	1.03086	1.01722	0.993327
NR_033189	0.867051	1.00856	0.862653	1.00437	0.932433	0.878413	0.88613	1.05694	1.02205	0.915424	1.02434	1.04128	0.996507	1.03705	0.915553	0.996754	1.05244	0.992196	0.898441	0.914255	1.01909	0.907993	0.912324	0.9206	1.02334	0.938268	0.933232	0.997211	1.01419	0.950626	0.82412	1.00119	1.00992	1.00892	1.00874	1.0249	0.990034	1.03355	1.071	1.00571	1.07642	1.0159	1	1.03288	0.933021	1.03251	1.04193	0.907684	1.06917
NR_026874	0.954599	1.0553	0.928156	1.02446	0.998966	1.00986	0.793555	0.947039	1.03855	1.05178	0.958922	0.892205	0.773785	0.977253	0.960033	0.931861	0.973762	0.992254	0.976463	0.968447	1.23041	1.03402	0.925479	1.05722	0.993206	1.01176	1.02787	0.890627	0.990626	1.04499	1.0642	0.889858	1.02064	1.305	1.16712	0.966606	0.949064	0.988507	1.20098	0.984775	1.05735	1.06997	1.04041	0.97919	0.985035	1.15831	0.903863	0.953888	0.86722
NR_024483	0.999745	0.704518	0.99549	0.769025	1.00818	0.958041	1.03262	0.721533	0.988899	1.01955	0.992405	0.990539	1.02066	1.04942	0.767721	0.998819	1.00476	0.99846	0.985135	0.955646	0.959751	0.788605	1.04221	1.13724	1.02885	0.964437	0.993736	0.818162	0.984917	1.03349	1.03214	0.999283	1.01692	1.02795	1.0148	1.02313	1.021	1.0147	0.965314	0.997295	0.996227	1.00687	1.00724	1.01179	0.993699	0.975791	1	1.03727	1.01457
NM_001195131	0.991947	1.05336	1.12171	0.826506	0.822356	1.12793	1.14581	1.00543	1.15101	1.04356	0.821622	1.13741	0.842548	1.13361	0.972336	1.00167	1.04281	1.00804	1.10142	0.976143	0.952906	0.934879	1.10849	1.05682	0.830443	1.00618	0.98557	0.954617	1.01196	0.836303	0.974326	0.833372	0.987434	0.989495	0.99517	0.993111	1.06372	1.04102	1.02265	0.977812	1.01909	0.98597	1.00539	1.02947	1.04173	0.961409	0.961122	1.04303	1.027
NR_040059	0.916461	0.859554	0.989826	1.14527	0.89763	0.9161	1.13132	0.939171	0.948279	0.947975	0.976033	0.919341	0.973427	1.05161	0.984694	0.949169	1.03698	0.975605	0.953745	1.04517	0.983305	1.07959	1.09011	1.01995	1.01662	0.945945	0.996068	1.04338	0.996315	1.08426	1.0744	0.835014	1.03409	1.09747	1.01719	0.995077	0.996918	1.00132	1.04988	0.987249	0.987364	1.00224	1.00231	0.948666	1.02267	0.989952	0.976021	1.00021	1.07436
NM_001113205	0.930886	0.930147	0.985394	1.002	0.952167	0.863893	1.00671	0.828733	0.922013	0.97327	0.8249	1.00176	0.963051	0.899117	0.903193	0.979304	1.00672	1.0139	0.995597	0.991337	1.00043	1.00178	0.998995	1.0062	1.01351	0.919081	0.995476	0.996421	1.00329	0.997796	0.984862	1.00018	1	0.979465	1.01051	1.17807	0.995155	0.999855	0.996441	1.00264	0.98764	1.00552	0.972925	0.990632	0.988879	1.00413	0.962952	1.00674	1.00825
NR_027455	0.832055	0.862512	0.866157	0.924784	0.975259	0.858634	0.998373	0.822964	0.982761	0.897222	0.905451	1.14611	0.984663	0.931111	0.979192	1.01176	0.988407	0.998334	0.963287	0.962544	1.00165	0.97623	1.07745	1.09185	0.996562	0.982705	1.11468	0.96857	1.08993	0.996302	1.0924	1.0005	0.980689	1.08794	0.95936	1.09308	1.09721	0.972466	0.983644	1.11642	1.08046	1.07115	1.00769	0.950718	0.999851	1.08009	0.973543	1.07923	1.10525
NR_034089	0.690364	0.667999	0.780064	0.820693	0.842096	0.935483	0.934463	0.967026	0.861406	0.980367	0.962699	0.817398	1.02239	1.00077	1.04633	1.02146	0.978088	0.97398	0.953971	0.990704	1.04056	0.961514	0.86965	0.951888	0.961476	1.03125	1.10722	1.08382	1.0513	0.999016	1.02289	0.962853	1.06298	1.06206	0.950314	1.00317	1.04067	1.0483	0.996919	1.00797	1.09131	0.976697	1.0093	0.982473	1.00927	1.01001	0.998453	0.962498	0.980083
NR_028407	0.65687	0.649441	0.672098	1.00089	0.965455	1.00504	1.0079	0.978387	0.946632	1.01732	1.01805	0.98142	0.907084	0.984452	0.960327	0.976325	0.959624	0.962688	0.983893	0.964389	1.00853	0.995282	0.959836	1.02537	0.994021	0.956605	1.00205	0.986287	1.00702	0.986716	1.02072	1.01647	1.04726	1.07972	1.01691	0.989362	0.962371	1.02647	1.01848	1.04066	0.956787	0.995987	1.002	1.01566	1.04045	1.00187	1.01968	0.991293	0.954298
NR_036470	0.696454	0.792633	0.834439	0.811753	0.937319	0.83305	0.877958	0.84023	0.854321	0.90028	0.858013	0.954494	0.964023	0.854226	0.893599	1.01241	1.03393	1.01333	0.97843	0.984663	1.01944	1.01284	1.00823	0.981064	1.01164	0.95068	0.989626	1.00063	1.03053	0.979967	0.946487	1.19384	0.970609	0.920136	1.03155	1.0203	1.01468	1.02341	1.18076	0.957024	0.956705	1	1.01544	0.91633	1.18704	0.981018	0.971668	1.22805	0.991516
NM_001135865	0.92501	0.909215	0.92994	0.935278	0.957642	0.989268	0.959771	1.07076	0.988733	0.9967	1.01992	0.969429	0.995113	1.01014	1.02254	0.989983	0.962251	0.987787	0.934722	0.968321	0.988194	0.985695	0.988145	0.959023	1.0053	1.02937	1.02313	1.00379	1.0046	0.925573	0.999936	0.984371	0.984563	1.04519	0.98367	1.02298	1.00295	1.00592	1.00506	0.999524	0.975698	1.00877	1.02462	1.0222	0.991833	1.01374	1.05268	0.973617	1.01622
NR_034118	0.937507	0.948423	0.939483	0.959869	0.962552	0.965455	1.01809	0.987421	0.977538	1.0167	0.980657	0.985301	0.982755	0.986473	0.974081	0.979703	0.980801	0.990965	0.993683	1.0228	1	1.00694	0.969391	0.996773	0.971206	0.989496	0.985587	0.99664	1.00143	1.01702	0.996348	1.04239	0.99567	1.03058	1.01247	1.00756	1.01074	1.01288	0.995939	1.03127	0.995348	1.01717	0.997681	0.971787	1.02018	1.00771	0.994928	1.00195	1.02252
NR_038327	0.930433	0.929538	0.940722	0.956737	0.951531	0.964211	0.947857	0.981585	0.985117	0.973061	0.919588	0.972194	1.10817	0.97898	1.12459	0.988365	0.994187	0.993778	0.989274	0.990259	0.991991	1.10007	0.990393	1.10657	0.970863	1.08774	1.13099	0.975785	1.09995	0.996418	1.01405	1.13213	0.992378	1.13082	1.08589	1.11371	1.00383	1.09766	0.978187	0.993621	1.10573	1.09742	1.14703	1.11629	1.13537	1.14304	1.12834	1.10762	1.11872
NR_024034	0.935171	0.921721	0.846833	0.931532	1.1524	1.01219	0.860014	1.11514	1.02443	0.982486	1.02021	0.984706	0.991099	1.03026	1.03184	0.981831	1.00037	1.0193	1.011	0.998146	0.957089	1.02123	1.00841	0.992686	1.13066	0.994249	1.00966	1.02146	0.995014	1.01145	0.95382	0.993454	0.944495	1.15616	0.979502	1.00178	1.00058	1.11616	1.00529	0.999307	1.03225	1.14297	0.984571	1.00526	1.00185	1.10714	1.00564	0.977178	0.956227
NR_034006	0.651307	0.720891	0.788607	1.15695	0.83109	0.860483	0.857236	0.857459	0.817968	0.869558	0.795263	0.924577	1.01456	0.927324	0.921023	1.0098	0.950743	0.940309	0.920781	0.943302	0.951591	0.993612	0.948526	1.03031	1.00007	0.92915	0.973994	0.931533	1.01144	0.972181	1.13384	1.01369	1.13831	1.03645	0.953353	1.13941	1.12109	1.12939	1.00436	1.0067	1.02414	0.965362	0.96918	1.01383	1.03456	0.959974	1.01628	1.1177	1.13426
NR_034127	0.887674	0.719101	0.825084	0.796518	0.93887	0.90852	0.966024	0.950851	0.959011	0.99519	0.999004	0.96259	0.971607	0.947003	1.02921	0.972082	1.00876	1.04243	0.950962	1.05377	1.03515	0.988501	1.07456	0.97362	1.0456	0.951482	1.02156	0.984366	0.945175	0.974344	1.00076	0.943494	1.05815	1.03832	1.06726	0.989437	0.948457	1.0163	1.00653	1.0013	0.987765	0.995057	1.02253	1.06876	1.00958	0.992324	1.02942	0.967888	0.908567
NM_001039703	1.02997	1.03008	1.02498	1.02449	1.01396	1.00156	0.999039	1.00172	0.995679	0.99734	0.9909	1.01368	1.00286	0.973997	0.98757	0.997402	0.987554	0.996695	0.991184	1.00213	0.990222	0.992166	0.991318	0.992849	0.994636	1.00573	0.996395	0.991614	0.996343	0.99817	1.00348	1.00438	1.00219	0.987861	1.0014	1.00602	1.00223	1.00303	1.00412	0.983596	1.00046	1.01023	0.978359	0.975724	0.991442	0.997895	0.999102	1.00872	1.00934
NR_023391	0.710558	0.676991	0.735395	1.09249	0.775306	0.72358	0.798956	1.00335	0.743175	1.03468	1.03037	1.03416	0.921612	0.953788	0.98957	0.992502	1.02443	1.07335	0.955273	1.00212	1.02767	1.00045	1.08106	1.0277	0.93684	0.982425	0.981052	0.911207	1.02531	1.00959	0.984698	1.00605	1.03774	0.964623	1.01399	1.03176	1.0547	0.997623	0.982254	0.996653	1.02042	0.962282	0.951881	0.951885	1.0038	0.961985	0.911219	1.14012	1.06784
NR_028058	1.04616	1.01173	1.05961	0.900128	1.02564	0.988794	1.02743	1.03986	1.0226	0.957928	1.03418	0.863681	0.8976	0.920114	0.913126	0.983634	1.1071	1.07294	1.02457	0.933475	1.00891	1.08578	0.932593	1.10704	1.06699	0.938279	0.934031	1.1084	0.875756	1.03084	0.974012	0.856164	0.989396	0.937598	1.0335	0.974991	0.965504	0.991746	1.04487	1.06617	0.940777	1.0133	1.02786	1.07896	0.947867	0.994873	0.894945	0.935025	0.970142
NR_027422	0.969703	0.957097	1.00181	1.30732	0.951557	0.997064	0.989681	0.905957	0.944083	0.974555	0.928945	1.01094	1.03385	0.94505	1.01891	1.35547	0.781952	0.999584	0.983992	1.00306	1.05081	1.01214	0.993975	0.996048	0.995278	0.971488	0.952368	0.997687	0.982383	0.984505	0.983192	1.00896	1.35047	1.01061	0.977726	0.973104	1.01146	1.00184	0.990984	0.964444	0.9781	0.996471	0.983601	1.01252	0.995377	0.996878	1.00778	1.01873	0.982591
NR_028326	0.870311	0.875756	0.905037	0.916521	0.929556	1.23493	0.858915	1.40921	1.0252	1.00595	1.39793	0.938413	1.2201	1.21563	1.28965	1.29663	1.24553	0.982977	0.915187	0.931684	1.02603	1.00028	0.92557	0.878493	0.943799	1.23626	0.987656	0.961982	1.24581	1.25185	0.94005	1.00132	1.21932	0.974117	0.977059	0.979387	0.953475	1.22451	0.957542	0.983748	1.01518	0.960748	1.01239	0.99624	1.00581	0.995479	1.28834	0.940797	0.951228
NR_028327	0.803076	0.876818	0.865748	0.903629	0.923431	1.21131	0.819354	1.35444	1.18448	0.968277	1.33076	0.965389	1.00995	1.20726	1.268	1.23248	1.02249	1.00654	0.908593	0.942484	1.19938	0.985364	0.943578	0.886921	0.947903	1.25	0.968511	0.966987	1	1.02258	0.948176	0.973483	1.00965	0.971829	0.982156	0.994092	0.961138	1.01477	0.93402	0.967001	0.995603	0.976357	1.01494	1.00286	0.983664	1.00698	1.22453	0.925132	0.957274
NR_024451	0.750163	0.646287	0.800393	0.892043	0.83736	0.933921	0.73764	0.942929	0.884721	0.903578	0.933341	1.01418	0.922891	0.905098	0.98937	0.949723	0.922007	1.00184	1.02375	0.96458	0.959543	0.972369	1.03429	1.05674	1.01935	0.991331	1.00523	0.93179	1.03953	1.04093	0.984743	1	0.961304	0.985024	1.02571	1.06123	1.05853	0.961852	1.04746	1.00383	1.00694	0.983888	1.00195	1.03728	1.03041	0.98774	1.00551	0.981063	0.987445
NR_029389	1.01774	1.06124	1.03496	1.04891	1.05953	0.611515	1.0193	0.846922	0.750046	1.07474	0.998832	1.01383	1.07591	0.99987	0.983894	0.96924	1.04963	1.02542	0.9692	1.08977	1.03571	1.0612	0.999034	1.0286	1.03891	1.06643	1.04614	0.995891	1.04989	0.995478	1.05952	0.935382	0.783059	0.76006	1.04743	0.791528	1.03251	0.993344	0.991878	1.04987	0.863507	1.03569	1.01866	1.03628	1.02767	0.735482	0.815629	1.034	1.05477
NR_024453	1.0319	1.01728	1.11464	0.879041	0.831058	0.952539	0.879143	0.834987	1.09983	1.01583	1.00541	1.38159	1.01934	0.810976	0.833164	0.83986	0.971508	0.894809	0.987067	0.885812	1.01765	0.864237	0.970555	0.894835	0.898669	0.861612	0.823478	0.978915	0.863066	1.03192	0.841573	0.847713	1.22699	0.96404	1.08463	0.860434	0.997001	1.00402	0.958417	1.02395	0.972743	0.967087	0.814942	0.970211	1.06063	1.00581	1.15179	0.816273	1.10195
NR_004846	0.973566	0.807304	0.745324	1.15381	0.828005	0.984712	0.978732	0.798177	1.01198	1.01043	1.08474	0.99798	1.01917	1.05521	0.839844	0.991124	0.984396	1.08556	1.07204	0.977771	1.05151	0.98726	1.0156	0.8715	0.850145	1.00568	0.991652	0.997992	1.01466	0.993707	1.00537	1.02748	1.02743	1.07933	1.04006	1.09205	1.02206	0.992444	0.995509	0.961308	0.986726	0.980914	1.09221	1.10935	0.960976	0.870894	1.03655	0.863536	0.98121
NM_001015053	0.576511	0.978922	0.570157	0.958729	0.992568	1.01192	1.01682	0.959147	0.980554	0.997977	0.977061	0.999018	0.963805	0.983301	0.989569	0.969553	0.976195	0.970238	0.992115	1.0091	1.02895	1.00089	0.989115	0.985609	1	0.926851	1.0042	1.00472	1.01088	0.996029	0.964645	1.02891	1.04077	1.01215	1.0273	1.02518	0.986332	1.00759	0.985527	1.01603	0.990891	0.999783	1.01981	1.02109	0.982861	1.00517	1.01858	1.02463	0.975762
NR_021493	0.855965	0.807073	0.927635	0.595289	0.857887	1.15856	0.921571	1.12	0.985938	1.00207	0.975187	0.993452	0.966712	1.19361	1.15454	1.08971	1.08966	0.995471	0.995953	1.14066	0.944005	0.929955	0.978912	1.20746	1.12061	1.11553	1.13368	1.1321	1.10624	0.971099	0.933233	0.987584	0.988002	0.991835	0.941045	1.10647	0.960568	1.14696	1.12139	1.00673	0.973092	1.13297	1.10901	1.12846	1.00025	0.975943	1.11288	1.11591	1.10026
NM_001162429	0.545693	0.563612	0.578072	0.658761	0.66889	0.659298	0.968434	0.95147	0.956545	0.696245	0.707407	0.692228	0.959862	0.926775	0.995102	0.982265	1.02628	0.940256	1.00278	1	0.992188	0.997133	1.07295	1.03521	0.980419	0.939415	0.983852	1.02395	0.975682	0.970481	0.984157	1.00431	1.05555	1.02714	0.973036	0.955692	0.999465	1.00917	1.00419	1.01201	1.00679	0.988063	0.956476	1.01951	1.02796	0.970987	1.02931	1.0491	1.00821
NM_001130677	0.796629	0.759841	0.872629	0.792516	0.910367	0.897894	0.955909	0.891435	0.91622	0.955317	0.941262	1.09218	0.986867	0.91329	0.905231	0.940356	1.0107	1.02578	1.00051	0.940671	1	1.02299	0.929506	1.1188	0.986494	0.966079	0.918285	0.973939	0.973794	1.10623	0.975956	1.04659	1.25274	0.943026	0.994421	1.15937	0.991017	0.994786	1.00453	0.991769	0.966442	1.0262	0.905611	1.02802	1.00506	0.971776	0.979679	0.992307	1.03405
NM_001204108	0.634856	0.692216	0.732318	0.750938	0.821643	0.897223	0.769601	0.909008	0.909191	0.859138	0.952136	0.85667	0.925969	1.04631	1.00708	0.911161	0.875389	0.956335	0.94503	0.914303	0.949647	0.990391	1	1.03251	0.980395	1.02557	0.965703	0.978866	0.968303	0.938516	0.971884	0.98115	0.955707	1.02326	0.980775	0.976621	1.01114	0.97538	0.987305	1.0347	1.01204	1.0121	1.0297	1.0815	1.04574	1.01176	1.07259	1.04532	1.00186
NM_001134493	0.977723	0.962959	1.01863	1.01712	0.99472	0.969804	1.0034	0.966489	0.957219	0.985126	0.951651	1.08299	0.977498	0.974114	1.02027	1.02791	1.00753	0.985601	0.998453	0.971233	1.01683	1.0086	0.994647	0.998447	1.0317	0.972463	0.978801	1.0431	1.01718	0.987864	0.974377	0.998676	1.06807	0.988261	0.99257	0.990945	1.05459	0.993283	0.999287	1.00271	1.00359	0.987807	0.987608	1.00184	1.0277	0.998458	1.02336	1.05376	1.06647
NM_005475	0.679306	0.758225	0.810524	0.803404	0.84593	0.848081	0.880081	0.886117	0.846114	0.857332	0.906975	0.916816	0.982621	0.955773	0.918044	0.9776	1.01556	0.950678	0.962199	0.992587	1.00219	0.95684	0.998079	1.00441	0.9918	0.971067	1.00151	1.00123	1.00656	1.00379	0.998029	1.01946	1.00657	0.977462	1.02059	0.996403	1.00338	1.01422	1.0162	1.01032	1.00463	1.00314	0.971096	0.993644	0.997759	1.01214	0.979834	1.03093	0.989301
NR_024458	0.861476	0.860953	0.927247	0.929962	0.918847	0.954071	0.941522	0.930388	0.961714	0.961602	0.980938	0.957805	0.970949	1.29789	0.992216	0.993312	0.990249	0.972586	1.01991	1.00579	1.00085	0.955651	0.9635	0.959896	0.996647	1.28741	1.25457	1.02488	1.25112	1.0339	0.994538	0.968639	0.985551	1.26058	1.01935	0.961469	1.02142	1.03893	0.997585	0.995655	1.00966	1.02144	1.01632	1.00761	1.25628	1.27789	0.993704	0.976332	1.25714
NR_024456	0.912715	0.77452	1.00403	0.99351	0.95939	0.962303	1.00947	0.965515	0.971432	0.978597	1.00126	0.999143	1.00988	0.980592	0.982282	1.00543	1.00275	0.988547	0.969373	0.997308	1.01474	0.977257	0.997195	1.02309	0.993005	0.997236	1.02065	0.995651	0.997514	0.974239	1.01205	0.991242	0.993741	1.0016	0.985762	1.0104	1.00916	1.01311	0.99215	0.973395	0.983581	1.0077	1.00105	0.992219	1.00155	0.997858	1.02678	1.01528	1.01834
NM_005476	0.761512	0.766921	0.779241	0.873687	0.903357	0.886956	0.894905	0.941625	0.849772	0.902356	0.863939	0.965184	0.927847	0.940996	0.961462	0.972365	0.969697	0.974352	0.924181	0.936124	0.986883	0.977041	0.932041	0.977686	1.02072	1.00834	0.980858	1.01728	0.99343	0.994927	0.988387	0.98193	1.01213	1	0.989374	1.00155	1.00193	0.991597	0.968065	0.995527	1.01831	1.00355	1.00153	0.999812	1.1236	1.03009	1.1282	1.02259	1.03315
NR_046258	0.83789	0.790749	0.851179	0.902552	0.877297	0.946098	0.960281	0.949344	0.951766	0.915566	0.923867	0.995647	0.9755	0.969367	0.96524	1.02988	0.991373	1.00538	0.978774	1.00021	0.99087	0.985698	1.0112	0.999637	0.949325	1.00498	1.00838	0.990242	0.98629	1.00605	1.01271	1.00288	0.987985	0.981973	1.0207	1.01156	1.02632	1.00739	1.01806	0.974298	1.01508	1.0205	1.00366	0.995583	1.00584	0.998658	0.99187	0.999457	1.03102
NR_024586	1.16825	1.01915	1.16047	0.930575	1.05237	1.11231	0.990896	0.848085	1.14016	1.00271	0.979894	1.20801	1.00067	1.0023	1	1.12274	1.09761	1.04328	1.06013	1.14672	1.14058	1.02713	1.0745	0.942732	0.94929	0.968706	0.980479	0.950022	1.03723	1.06581	1.01508	1.00106	1.2436	0.994786	0.844434	0.992214	1.0167	1.02193	0.989478	0.96119	0.966493	1.08571	0.885234	1.01256	0.988808	0.896018	0.952416	0.960567	0.978366
NR_039981	0.667091	0.82929	0.71178	0.928098	0.904741	0.794492	1.06625	0.916504	0.889236	0.913436	0.955429	0.858557	0.925546	0.967026	0.976955	0.925415	0.954921	0.990712	0.928892	0.913332	0.929301	1.01179	0.919867	0.96584	1.02518	1.04902	1.0073	0.95307	0.962828	0.96972	0.947314	1.01006	0.957003	0.961882	1.06942	0.972059	0.96945	1.02958	0.972885	0.998213	0.997789	0.991786	1.04534	1.06455	1.01909	1.04497	1.05715	1.00482	1.00833
NM_005479	0.884133	0.918483	0.964889	0.970894	0.962686	0.881153	0.94601	0.861425	0.894615	0.97889	0.86704	1.04171	0.972425	0.934984	0.851168	0.972959	0.992381	1.00881	0.994627	0.990589	0.983995	1.04852	0.993105	1.01418	1.01863	0.923745	0.982893	0.974178	0.974641	1.03278	1.00689	1.00593	1.01529	0.999923	1.0082	1.01085	0.997944	0.992165	1.00526	0.998109	1.01246	0.987823	0.963619	0.984889	0.980506	0.98171	0.968637	1.01754	1.00664
NM_005481	0.725445	0.742815	0.742206	0.798282	0.842566	0.863385	0.830485	1.19378	0.918346	0.879326	0.986069	0.97707	0.969115	0.994482	0.987582	0.995006	0.981291	0.983353	0.965428	0.97124	0.992336	0.958314	0.947136	0.978577	0.987978	1.15396	0.998015	1.00734	0.992976	0.988319	0.987764	0.982144	1.00072	1.01012	0.989242	1.01091	0.984936	1.0058	1.01335	0.989314	0.997398	1.00669	1.13383	0.992441	0.997291	1.03124	1.02825	1.00117	1.02543
NM_005482	0.646381	0.593995	0.960682	0.694962	0.703933	0.920444	0.948664	1.03814	0.955216	0.942537	0.945518	0.903701	0.914342	0.964932	1.11539	0.916565	0.894458	0.978287	1.01649	0.977791	1.01326	0.98337	1.00394	0.994147	0.980811	1.02302	0.974464	1.02028	0.941245	0.948166	0.967871	0.99833	1.04182	1.0015	1.00777	0.979288	1.02009	0.980125	1.00493	0.98396	1.01057	0.984035	1.02373	0.999066	1.02988	1.02239	1.04404	1.03818	1.06497
NR_027036	0.514585	0.53085	0.958704	0.576141	0.989047	0.96875	0.569204	0.625145	0.612966	0.930998	0.964214	0.989257	0.93735	1.04104	0.984534	1.00809	1.02082	1.01237	0.96278	1.03329	0.997107	1.00861	1.06568	1.04407	0.988581	0.98483	0.978293	0.963883	1.0434	1.02839	1.00876	1.01721	0.956817	0.950622	0.988961	0.968195	1	0.952125	0.957692	1.07163	1.0474	1.01238	0.995122	0.977277	1.02272	0.914851	0.980012	1.01582	0.979356
NR_027155	1.01111	1.03231	1.00669	0.961681	0.975659	0.941088	0.965966	0.938897	0.980797	0.994699	0.968099	0.97487	0.988791	0.951214	0.980686	1.00413	0.994999	1.01061	1.01623	1.00048	0.985044	1.00116	0.973	1.02165	1	0.995131	0.99132	0.998881	1.00489	0.991818	0.999218	1.00029	0.994804	0.96403	1.01648	0.985532	0.98417	1.02604	1.01662	0.998618	1.01811	1.00502	0.99549	1.01022	1.00687	0.989101	0.993581	1.00815	1.00195
NR_027439	0.970457	1.07366	0.988751	1.1149	1.07457	0.997102	0.896423	1.03335	1.02436	0.998468	1.02312	0.980106	0.988853	1.05944	1.03734	1.00468	1.03458	0.983865	1.03065	1.03011	1.08635	1.07927	1.1142	0.992904	0.988857	0.973662	0.991402	0.965431	0.996193	0.993548	1.03599	0.964783	1.03342	1.13956	0.988592	0.979555	1.02618	1.03801	0.980818	1.04508	1	0.974887	1.03773	0.937604	1.03062	0.976349	0.954255	0.983064	0.960978
NR_027440	0.593371	0.640181	0.860258	0.829455	0.917579	0.893694	0.826565	0.949002	0.907423	0.901399	0.935566	1.12308	0.947804	0.911233	0.941646	1.01267	0.923752	0.973656	1.00385	1.22346	1.13141	0.867995	1.17496	0.982206	0.994188	0.986286	1.15183	1.02526	1.11399	1.00588	1.16914	0.959579	1.01416	0.941929	1.19832	1.01998	1.02056	0.980679	1.16483	0.997479	1.01007	1.117	1.02281	1.01039	0.863831	1.01088	0.994233	0.955004	0.989025
NR_027456	0.97736	0.975425	0.982874	0.955303	1.00084	1	1.3459	0.996236	0.994545	0.977455	0.986081	1.3507	0.965273	0.988252	0.984309	0.997282	0.990292	0.99408	1.02216	0.975754	1.37954	0.971095	1.34256	1.00169	1.02965	0.981725	0.985681	1.04855	1.03693	1.39727	1.37616	0.988709	1.3843	0.992134	0.966643	1.37733	1.35052	1.38506	1.39854	1.0025	1.36094	1.38002	0.974068	0.976584	0.99902	1.36049	0.994234	1.00255	0.989533
NM_006327	0.809408	0.789265	0.900727	0.929961	0.932727	0.949963	0.928551	0.927271	0.94728	0.921788	0.933976	0.993838	0.934019	0.969411	0.97943	0.986528	0.979199	0.981938	1.00131	0.988493	0.986409	1.0043	0.986808	1.01456	1.00098	0.994589	0.976166	1	1.17744	0.996255	0.995548	0.993369	1.15456	0.969042	0.980754	1.01137	1.01429	0.997556	1.00241	1.14376	1.01464	1.14316	0.992893	1.01149	1.15179	0.988532	0.987867	1.17691	1.00329
NR_033908	0.966518	1.01216	0.883992	1.25247	0.879998	0.995142	1.01801	0.933921	0.961632	1.00297	0.950636	1.24633	0.919056	1.01267	0.983016	0.962802	0.995751	1.03996	0.979102	0.871195	1.22154	0.941561	1.04294	0.936777	0.946132	1.02992	0.916295	0.959005	1.02778	1.07696	1.02671	0.969254	1.22387	1.04519	1	0.991153	1.00815	1.06568	0.932528	0.957064	0.982805	0.964039	1.00498	1.00638	0.961004	1.00678	1.00695	0.953261	1.06943
NR_038974	0.897713	0.770925	0.979198	0.842543	0.831709	0.927549	1.23238	1.02378	1.15276	1.11249	1.13649	0.942106	1.14714	0.951808	1.00084	0.98152	1.10197	0.919049	1	1.15796	0.97043	1.14084	0.875732	1.0012	0.99239	0.977452	1.13143	0.963577	1.00475	1.16111	1.18256	1.12308	1.00461	1.11608	1.14834	1.00466	1.10701	0.942636	1.14899	0.933673	0.981332	1.0152	0.964577	0.966668	0.957711	1.15382	1.01771	0.988027	0.983225
NR_036650	0.908026	0.846055	0.90052	1.03931	0.889697	1.03205	1.03385	0.855181	1.03302	0.828991	0.889436	0.873799	0.901373	1.04964	0.852351	1.02846	0.896104	1.01243	1.05678	0.895951	0.887636	1.02945	0.913059	1.00033	0.894244	0.895971	1.0372	0.897853	1.00429	0.813151	1.02754	1.04469	0.863283	1.01864	1.00683	1	1.00986	0.912658	0.905318	1.05866	0.88657	1.0472	0.877086	1.02605	1.02686	1.01089	1.02076	1.04203	0.878203
NR_028269	0.748793	0.779148	0.784218	0.783144	0.811971	0.996911	0.761097	1.00981	0.99443	0.997134	1.00611	0.990902	1.00106	1.00208	0.998344	1.003	1.00104	0.993478	1.00518	0.796065	0.995137	0.99786	0.993741	0.9979	0.996178	1.00434	0.99127	1.00321	0.998164	0.996471	0.99997	0.996734	0.997317	1.01006	1.00363	0.99872	1.00015	1.00235	0.998328	1.00624	1.00125	1.00109	1.00619	1.00274	0.995934	0.992419	1.01227	0.999639	0.996051
NR_038935	0.748366	0.519019	0.835388	1.05201	1.03439	0.790838	0.994987	0.89608	0.994051	0.983574	0.889583	0.8217	0.834321	0.959385	0.909671	1.02486	1.02124	1.04338	1.01469	1.01974	1.01689	0.99382	1.03547	0.969872	0.962034	0.993299	0.976513	1.08046	1.05523	1.0409	0.968709	1.09076	1.04765	0.979814	1.05496	1.0172	1.0185	0.896603	1.01536	0.973624	0.968448	1.021	0.968924	0.971196	0.967573	1.00577	1.0609	1.0635	1.10063
NR_033374	0.776417	0.747074	0.809469	0.841112	0.949798	0.979371	0.815388	0.80983	0.967825	0.845172	0.844167	0.9719	0.979818	0.962376	0.848131	0.991726	0.956472	0.99895	0.887441	1.0028	1.05173	1.0055	0.993609	1	0.874356	0.966871	0.972896	1.0012	0.978255	0.996045	1.02777	0.982664	1.07988	1.08318	1.05836	1.08595	1.0341	1.04888	1.01241	1.05654	1.04056	1.03992	0.965077	0.981061	0.978425	1.03925	1.00423	1.02576	0.987123
NR_047651	0.860057	0.853138	0.90114	0.965242	0.922917	0.983186	0.894029	1.00595	0.979705	0.984794	0.986212	0.955353	0.985994	1.00039	1.02447	1.00626	1.00133	1.00791	0.970802	0.96589	0.989103	1.02118	0.979444	1.0376	0.961339	1.03009	0.993314	1.01456	1.00679	0.988044	0.963424	1.00269	1.03688	0.980011	1.03617	0.968564	1.01198	1.01507	1.02067	0.987187	1.01901	1.02916	0.9955	1.01093	1.00017	1.02744	0.989444	1.02379	0.988214
NR_034032	0.947494	0.986718	1.02669	0.989646	1.00666	0.944625	1.00575	0.981149	1.02616	0.99484	1	0.933376	1.00083	1.01033	1.00776	0.954018	1.00661	1.03418	1.00939	1.00377	1.01747	1.00318	1.01235	1.13682	1.013	0.997561	0.989712	0.881951	1.03492	1.03635	1.00756	0.993656	0.921943	1.03896	1.04775	1.04687	1.00842	0.993246	0.996338	0.989567	0.954118	1.01183	0.884684	0.947581	0.997352	0.99541	0.977868	0.995717	1.01099
NR_034002	0.919933	0.862076	0.943846	1.42591	0.879556	0.891255	0.964937	1.03691	0.864316	0.973634	0.850445	1.16839	0.927353	0.956984	0.964496	0.99344	1.04759	0.999556	0.996372	1.01517	0.968469	0.951053	1.03879	0.965317	0.953588	0.979886	1.04194	1.01447	1	1.02719	0.966669	1.15466	1.16049	1.01735	0.963124	1.00432	1.14764	0.975202	0.999819	1.14959	0.933044	1.01986	0.960494	1.06805	0.956532	0.955689	0.988203	0.989877	0.983111
NM_183238	0.577463	0.601733	0.719025	0.77581	0.845013	0.848867	0.954101	0.971701	0.854958	0.882181	0.947741	0.86524	0.946081	0.985552	1.03234	0.966132	0.910606	0.990865	0.898514	0.915612	0.989658	1.00794	0.962616	0.991988	1.00351	1.01196	1.01074	0.961339	1.00321	0.962643	0.95212	0.986705	0.950427	0.997279	0.996875	0.993673	1.01512	1.00941	1.02575	0.964451	1.02195	1.00792	1.01864	0.99816	1.00076	1.0325	1.02373	0.983291	1.00697
NM_001195220	0.708665	0.83341	0.831518	0.942548	0.948237	0.942893	0.855511	0.838909	0.936733	0.962322	0.918323	0.932987	0.957111	0.962765	0.92836	1.00272	1.02077	0.989634	0.970131	0.991961	1.00438	0.994707	0.998111	0.980795	0.999756	0.982254	1.00849	0.9934	0.98612	0.998949	1.00405	0.992031	0.985596	1.00519	1.01779	1.0227	0.998447	1	1.03457	1.00438	1.00066	1.00399	0.998873	1.00662	0.984647	1.0092	0.983743	0.983586	1.00246
NM_001204818	0.783351	0.795456	0.759066	0.833672	0.913407	0.962786	1.07663	0.920493	0.925394	0.897613	0.924601	0.941912	0.980791	0.970202	0.977948	0.968714	0.973363	0.958887	0.978933	0.954575	0.997161	0.964609	0.983243	1.00067	0.986155	1.01506	1.00551	0.976253	1.01261	1.01169	1.00363	0.990487	0.984587	1.01873	0.988173	0.982812	0.975321	0.995276	0.995488	1.00237	0.994978	0.999955	1.00367	1.00645	0.99799	1.01302	1.02339	1.00741	0.999635
NR_037177	0.827297	0.883414	0.938164	0.893531	0.931312	0.960144	0.961374	0.957865	0.96627	0.943357	0.959516	0.990714	0.975582	0.985421	0.981937	0.983825	0.985446	1.01803	0.99583	0.98128	1.00237	0.99175	1.0099	1.00556	1.00465	0.965828	0.984695	1.00743	1.02336	1.01144	1.00462	0.995776	0.998042	0.989538	0.99661	1.02024	0.998893	0.990867	0.996809	1.02018	0.998297	1.00389	0.964039	0.984952	1.02633	1.01856	0.989181	1.00063	1.00088
NM_001795	0.642494	0.68914	0.714174	0.723417	0.783392	0.849535	0.92703	0.929376	0.933089	0.845398	0.940377	0.892685	1.05386	0.964168	1.00699	1.05329	1.00065	0.942248	0.924713	0.985842	1.00204	0.93343	1.02266	0.980656	0.894019	0.986486	1.01597	1.02749	0.982218	0.990477	0.976671	1.04716	1.02816	0.984351	1.02387	1.03159	1.01182	1.04089	1.05595	0.989587	1.03105	1.01679	1	0.97786	0.992413	1.04284	0.998709	1.02787	1.01337
NR_031609	0.964417	0.96356	0.977336	1.00362	0.962861	0.976796	0.97843	0.998876	0.968059	0.958348	0.999466	1.00362	1.00362	0.990854	1.00362	0.996012	0.999665	1.00362	1.00167	0.99938	1.00362	1.00362	0.986054	1.0011	0.998806	0.991706	1.00362	0.999223	1.00362	0.98869	0.993193	1.00362	1.04257	0.989584	1.00362	1.00362	0.983261	0.973779	1.00328	0.996744	1.00362	1.00362	1.00246	0.997317	0.994135	1.00362	0.997342	1.00362	1.00148
NR_031639	1.0075	1.00201	1.00364	1.00345	1.00875	1.00717	0.980649	0.99629	1.00773	1.00519	0.983577	1.00806	1.00012	1.00516	1.00068	1.01102	1.00496	0.98938	0.99872	0.998048	1.0038	0.987943	0.982445	0.991446	0.995405	0.991311	0.993446	0.999726	1.00539	0.987873	0.990762	0.995952	0.994328	0.987944	1.01406	0.99989	0.999135	1.00862	1.00307	0.998062	1.00609	0.999538	1.00538	0.98354	1.00325	0.995344	0.986398	0.98839	1.00119
NM_001168682	0.815744	0.811442	0.988809	0.972418	1.00923	1.03106	1.00761	0.808936	1.04151	1.00276	0.804087	0.852273	1.01555	0.97449	0.829745	0.987304	0.991179	1.00155	0.834717	1.02522	0.819381	1.01821	0.997636	1.01535	0.989103	1.01598	1.0032	0.988542	1.01098	0.98136	1.00566	1.00814	0.991065	1.08465	1.0012	1.04098	1.00616	0.981044	0.981935	0.995073	0.992669	1.0124	0.9856	0.824099	0.9981	1.01963	1.04722	1.01871	0.988417
NR_033248	0.895352	0.955435	0.94525	0.924215	0.919525	0.877678	1.16288	0.916693	0.937473	0.965244	0.910849	1	0.939399	0.934054	0.918819	0.951656	0.989402	0.937388	1.03247	1.00432	0.977104	1.15616	0.990305	1.04854	0.996605	0.923513	0.995636	1.01032	0.992122	1.02003	0.979908	1.20637	1.03841	0.937327	1.0512	0.996843	1.15201	1.00189	1.02583	0.999896	1.03859	0.982618	0.981823	1.00182	0.971941	0.984959	0.979956	1.22025	1.00807
NM_005483	0.863536	0.886436	0.824773	0.826538	0.805943	0.967018	0.903349	1.14564	1.00908	0.967149	1.03547	0.945993	0.950181	1.03567	0.984853	0.987565	0.981452	0.98376	0.976512	1.00091	0.955985	0.980628	0.94031	1.02289	0.981692	1.02757	1.0016	0.991321	0.987826	0.983648	0.982901	0.964787	1.0073	1.04145	1.01681	0.964926	1.01556	0.984248	0.982371	0.94759	1.04439	1.02539	1.04661	1.02985	1.01024	1.02979	1.04923	0.996021	0.980678
NM_005484	0.824451	0.867792	0.85662	0.951239	0.913711	0.95128	0.902685	0.983068	0.912042	0.948094	0.992559	0.95816	0.9616	0.997162	1.0071	0.971438	0.969785	1.00125	0.995434	0.961037	0.98838	0.975978	0.983543	0.961363	1.00011	1.12093	0.999873	0.99436	0.998322	0.999944	0.990817	0.97594	0.9983	0.994491	1.11713	1.12769	0.999919	1.13139	1.13714	0.993966	1.1303	0.99592	1.13166	1	1.1224	1.13371	1.12372	1.13579	1.13568
NM_005485	0.802585	0.82846	0.847705	0.899236	0.891285	0.98126	0.9212	0.954435	0.996956	0.938192	0.989156	0.966977	0.954911	0.997148	0.99665	1.02903	1.02718	0.995284	0.98976	0.990127	0.995727	0.987082	0.961554	0.999467	0.997948	1.02061	0.999922	1	1.0297	1.00583	0.985355	1.00685	1.00112	0.929806	0.978165	1.01055	0.979193	1.00763	0.987625	0.983058	1.00449	1.03705	0.999427	0.969575	0.987043	1.02243	1.03521	1.01825	1.03817
NR_027780	0.621597	0.731492	0.759107	0.753137	0.82925	0.832384	0.920379	0.89514	0.892211	0.860935	0.912524	0.920598	0.933981	0.97275	0.990966	0.9735	0.955092	0.988102	0.927976	0.978745	0.995979	0.952076	0.955814	0.982785	1.01166	1.00594	0.987379	1.01208	1.00238	1.04397	0.988222	1.00512	0.979984	1.0343	0.990745	0.98376	0.992711	1.00174	0.967586	1.02858	0.998751	1.02978	1.01055	1.0204	1.01485	1.06195	1.04695	0.995068	1.01009
NR_036185	1	1	1	1	1	0.993964	1	1	1	1	1	1	1	1	1	0.998073	1	1	1	1	1	1	1	1	1	1	1	1	1	1	1	1	1	1	1	1	1	1	1	1	1	1	1	1	1	1	0.991055	1	1
NR_036178	1.00071	1.00071	0.996761	1.00071	1.00071	1.00071	0.97575	1.00071	1.00071	0.998103	0.996527	0.999195	1.00071	1.00071	1.00071	1.00066	1.00005	0.999183	1.00071	1.00071	1.00071	1.00071	0.996633	0.99937	0.99766	0.997209	1.00071	0.997835	1.00071	1.00071	1.00071	0.996866	1.00071	0.999602	1.00071	1.00071	1.00071	1.00024	1.00071	0.999191	0.998832	1.00071	0.999252	0.993869	0.998849	0.99937	0.99281	1.0004	1.0004
NM_170600	0.748033	0.889339	0.839462	0.853369	0.916828	0.943093	0.932248	0.992588	0.969984	0.967709	0.972141	1.01998	1.02725	0.999908	1.02441	0.994406	1.00599	0.990314	0.971662	1.03533	1.03598	0.932712	0.987793	1.03353	1.0009	1.01045	1.0162	1.04361	0.999921	0.986411	1.01634	1.00025	1.03413	1.00384	1.00618	0.99482	0.998247	1.00463	0.998933	1.01406	1.01687	1.04304	1.01013	1.05219	1.01975	1.01719	1.05005	1.03906	0.983443
NM_005490	0.753032	0.808631	0.835695	0.779054	0.835782	1.06817	0.844374	0.800275	1.04113	0.851541	0.815122	0.841593	0.880739	1.05792	1.06534	1.02489	0.793903	1.01551	0.877893	0.871676	1.03246	0.855696	1.00172	0.857194	1.01171	1.07216	1.03101	1.02707	1.03246	1.02681	0.876395	0.872153	1.02697	0.991022	0.857185	1	0.84684	1.02078	0.85671	1.01128	1.04103	0.876383	1.04512	1.02877	1.0507	1.0708	0.877257	0.850689	1.02949
NR_051980	0.999766	0.999533	0.998991	0.999004	0.995971	1.00418	1.05145	1.00104	1.0001	0.998595	1.00044	0.999998	0.998939	1.00104	1.00207	0.99785	1.00408	0.999912	1.00054	1.00104	0.998557	1.0036	0.999906	1.00005	0.999317	1.00037	1.00023	0.99987	0.999673	0.999029	0.999903	1.00018	0.996842	0.998696	1.00283	1.00308	0.998581	0.999466	0.996912	1.00006	1.00347	0.995695	1.00309	0.999174	0.999798	1.00077	0.997066	1.00379	0.998837
NM_005493	0.783222	0.803269	0.796051	0.870517	0.85012	0.895456	0.907029	0.962494	0.926469	0.943061	0.947685	0.923102	0.961384	0.97378	1.00099	0.942816	0.958179	0.967197	0.986162	0.977834	0.996568	0.992279	0.974726	0.990906	1.01317	1.0078	0.993588	0.975472	0.980122	1.00349	0.990433	1.03603	0.99999	0.994624	0.992958	0.99997	1.00818	1.0036	0.99115	0.983644	1.0178	0.999428	1.00769	0.999149	1.02728	0.998922	1.01957	1.03339	0.980269
NM_058246	0.495379	0.437927	0.548968	0.531486	0.569121	0.916328	0.85152	1.00974	0.998966	0.882153	1.07546	0.91758	0.882137	1.10398	1.10711	0.970246	0.902385	1.01879	1.05184	1.04347	0.899552	0.98108	1.02724	1.05016	0.962494	1.09398	1.08098	0.814768	0.829416	0.978448	1.06061	0.958425	0.833946	1.033	1.01833	0.99047	0.949027	0.974716	1.05332	1.06082	1.00165	1.04	1.06537	1.16085	1.09127	1.06768	1.00682	0.984902	0.971597
NR_027418	0.612428	0.922693	0.891859	1.01132	0.935347	0.965731	0.937842	1.03485	0.990521	1.01795	1.00932	0.90182	0.978182	1.04623	0.983409	0.944067	0.915692	1.00341	1.01233	1.0102	0.940313	1.00137	0.929668	0.907257	1.0139	1.0436	1.00288	0.984499	0.992605	1.03703	1.01661	0.993998	0.981155	1.00498	1.07793	0.963835	0.946167	1.02565	1.03272	1	0.994076	1.01465	1.06562	0.995214	0.975706	0.958472	1.00215	0.962431	0.946528
NR_036533	0.639825	0.71672	0.705818	0.708046	0.860439	0.83557	0.799438	0.789512	0.871158	0.899485	0.838717	1.09717	0.915904	0.883855	0.837757	0.963795	0.957677	0.979969	0.965552	0.932655	1.00842	0.982901	0.982745	0.983156	1.03265	0.916435	0.982692	0.950414	1.00537	0.979111	1.05906	0.982559	1.01736	0.937504	1.08172	1.04584	1.04103	1.02666	0.998119	0.959441	1.02478	1.00002	1.01234	0.917796	1	1.0542	0.913066	1.04798	0.975795
NR_037456	0.988479	1.12474	0.978316	0.906261	0.971254	0.937575	0.976562	1.0051	0.915437	1.01754	1.01201	0.990045	1.02092	0.924157	1.14299	1.05344	1.02114	0.979179	0.976749	0.965405	1.01708	1.08973	0.923528	0.99848	1.00974	1.0551	0.9809	0.930651	0.975087	1.00266	0.935436	0.953182	0.926553	1.00212	0.958545	1.04846	1.09445	0.979936	1.00942	0.934465	0.997811	0.986201	0.904154	0.93078	1.03888	0.962028	0.975996	0.98291	1.02215
NR_037423	1	0.994796	1	1	1.05042	0.993133	0.973006	1.12193	1.04032	0.991398	1.05811	1.03551	1.04468	1.06622	1.05766	1.05266	1.04035	0.984054	1.05511	1.03629	1	0.930247	1.0364	1.08856	0.952262	1.04262	1	1.05176	0.978607	1.04248	1.03352	1.04842	0.984574	1	1.09068	1.04795	1	1	1.0591	1.07254	0.997121	1.05836	0.994313	1.03733	1	1	0.998263	1.03587	1.05999
NR_037480	0.870708	0.996279	0.904045	0.950041	0.948587	1.00802	1.11199	1.00987	1.03807	0.99054	1.08149	0.909397	0.986713	1.097	1.03171	0.968848	0.896574	1.04539	1.10932	0.982315	0.954991	1.02918	1.00467	0.967918	0.970623	1.02435	1.00413	1.02114	0.972743	0.95253	0.990185	1.00206	0.97369	0.986612	0.964544	1.04657	1.00275	1.00512	0.973654	1.0339	1.00072	0.973711	0.974773	1.01584	1	0.950972	1.01523	1.04612	1.01289
NR_037446	1	1	1	1	1	1	1	1	1	1	1	1	1	1	1	1	1	1	1	1	1	1	1	1	1	1	1	1	1	1	1	1	1	1	1	1	1	1	1	1	1	1	1	1	1	1	1	1	1
NR_037507	0.995716	0.996575	0.978918	1.04211	1.04221	1.04701	0.943634	1.00685	1.00465	0.985092	1	1.00135	0.995626	1.03186	1.00737	1.00084	0.966651	0.982609	1.0101	0.993316	1.00776	1.00658	0.998718	0.971192	1.00978	0.986397	0.993421	0.981498	1.0055	1.00641	0.96587	1.0101	0.994332	0.997201	0.988779	1.00333	1.0101	1.00247	1.00422	0.958023	0.988027	1.00266	0.996992	1.0098	1.00683	0.988756	1.03154	0.980482	0.985747
NR_040109	1.20308	1.22461	1.06807	0.701314	1.13671	0.961699	1.03934	0.647408	1.177	0.98228	0.801735	0.958244	1.18855	1.03876	0.646573	1.17905	1.22164	0.893487	1.01552	1.1171	0.994629	1.20093	1.10933	1.13646	1.00133	0.894262	1.00883	1.07215	0.837998	1.15771	0.876733	1.0963	0.893466	1.03237	0.996099	1.08882	0.867985	0.928481	1.06997	1.06304	0.921612	1.04729	1.10405	0.94275	1.0355	0.977717	0.837906	1.06159	0.906407
NR_038991	1.12209	1.20047	1.20982	1.12817	1.03147	1.11002	0.907152	0.91182	1	1.03274	0.982176	1.00729	1.01594	1.15062	1.10604	1.01111	0.957062	0.960838	0.970162	1.1241	1.0049	1.08734	0.970545	0.921515	0.926818	0.987093	1.04261	0.963644	1.07909	1.06358	0.937215	0.991217	1.11755	1.24336	1.04305	0.97088	0.984592	0.946499	0.956401	1.17683	0.980064	0.976372	1.00574	0.990793	1.04864	0.979017	0.916756	0.873558	0.954506
NR_040058	0.820561	0.766118	0.82019	1.06924	0.850058	1.03068	1.08387	0.839503	0.852711	0.820221	0.867683	0.881219	1.00612	0.892262	0.871655	0.905019	1.00704	0.891379	0.990834	1.00192	0.990422	0.897466	1.03609	0.897869	1.03292	1.00964	1.02576	0.988425	1.01841	0.9877	1.00414	1.00189	0.909246	0.996358	0.89933	1.00216	0.901515	1	1.02236	1.01996	1.00406	0.98791	1.0109	1.04072	0.993164	0.994412	0.873393	1.00834	1.03021
NR_038301	0.594243	0.550635	0.667592	0.71248	0.788391	0.703005	0.767397	0.723486	0.713	0.798521	0.708828	0.832379	0.759573	0.81963	0.755901	0.982366	1.02501	1.0655	0.979286	0.980338	0.809089	0.8024	0.787236	1.11831	0.773026	0.787634	1.02588	0.816059	1.05693	1.00121	0.806635	1	1.03842	1.02337	1.08242	1.04399	1.02105	1.04518	1.07486	0.989016	0.98735	1.04149	0.828703	0.816553	1.03149	1.00125	0.793525	0.836191	1.00984
NR_046247	0.726898	1.07192	0.758859	1.02634	1.08347	0.649332	1.05078	0.614978	0.722694	0.970924	0.571012	1.06791	0.748728	0.686267	0.599592	1.01403	1.04737	0.766704	1.04753	0.828539	0.810243	1.04377	0.844396	0.985895	0.771406	0.653415	0.975054	0.981358	1.04731	1.02854	1.04176	0.829768	0.820639	1.01265	1.07313	1.01908	1.04753	1.03463	0.990195	1.14043	0.995202	1.05405	0.716941	1.10173	1.04427	0.987073	1.01307	1.0104	1.00561
NR_038334	0.7423	0.706319	0.991998	1.13837	1.01781	0.789144	0.915873	0.890298	0.790053	0.95098	0.900579	0.941573	1.03087	0.9424	0.975286	0.924251	1.02629	1.07118	0.972628	1.00073	0.931486	1.12899	0.971442	1.07159	1.11541	0.971515	1.04648	0.908777	1.06908	0.802773	1.07954	1.01767	1.08177	0.802753	0.98595	1.01475	0.897582	0.81176	0.984977	1.07226	1.01806	1.04647	1.00247	0.946541	1.11516	1.07876	0.782164	1.07792	0.924646
NR_038337	0.714858	0.736373	0.810826	0.770169	0.742425	0.852281	0.798374	1.02143	1.00879	0.771853	1.01991	1.01417	0.843289	1.02747	1.04517	0.869373	1	0.84476	0.81567	0.844508	1.00368	0.860302	0.801777	0.83296	0.994891	1.0505	1.01199	0.852357	0.83547	1.01227	0.853621	1.0066	0.994645	1.00433	0.855853	0.766092	1.03576	0.996836	0.993921	1.01594	0.834796	0.848833	1.04708	1.02473	0.993415	1.0095	1.01058	1.03667	0.858235
NR_038342	0.537092	0.605674	0.546675	0.961589	0.958831	0.537984	0.585144	1.0965	0.526102	0.997365	0.67349	0.641547	0.498221	0.596176	1.15488	0.544457	0.550044	0.576249	1.05345	0.504166	0.549092	1.12016	0.5899	0.629142	1.02283	0.541935	1.05445	1.06917	1.06863	1.03448	0.63029	0.507308	1.06732	0.612344	1.11678	0.540918	1.03982	0.613892	0.526464	0.594826	1.06417	0.544439	1.0187	1.09509	0.608345	0.625772	1.01247	1.03671	0.579255
NR_038343	1.0002	0.925059	0.977965	0.961308	0.945016	0.981023	0.976873	0.939028	0.963249	0.989638	1.04589	0.995414	1.12397	0.992597	0.978385	0.995753	0.966158	1.00356	1.00891	1.00971	0.999734	1.05865	1.00928	0.968383	1.03687	1	1.00685	1.00631	1.00784	0.995067	0.986229	0.995023	0.823586	1.11972	0.955842	0.963319	0.964641	1.00606	0.976475	1.05491	1.0056	0.97007	1.00911	1.0775	1.06284	0.981936	1.02708	0.988998	1.00829
NR_039993	1.1513	0.785436	1.0438	0.739667	0.814638	1.15553	0.788028	1.10015	1.04477	0.895644	1.02247	1.07893	1.10419	1.13955	1.09431	1.26059	0.901343	0.90892	0.923831	1.08127	1.00306	0.824546	1.15503	0.966404	0.923721	1.11719	1.01073	0.91426	1.07718	0.964985	0.992184	0.987948	1.13739	1.09254	1.23485	0.873915	1.05607	0.830416	1.09254	0.983638	0.924103	1.17042	0.940707	0.762698	0.909094	1.24749	1.08176	1.05297	1.01399
NR_038430	0.969915	0.86963	0.989051	0.884821	0.963691	0.884177	0.997302	0.858942	0.925508	1.00172	0.852918	1.02055	0.975438	0.845675	0.905353	0.996508	1.01046	0.945634	1.02918	1.03075	1.00243	1.03776	1.00507	1.03085	1.0338	0.899669	0.91985	0.973721	0.971853	0.95601	1.01685	1.28617	1.04108	0.887222	1.03188	0.997355	0.983451	1.02537	1.01696	1.00716	0.991615	1.01947	0.95137	0.960253	0.976497	1.01342	0.917974	1.02069	0.937115
NR_033959	0.680618	0.742129	0.762926	1.05014	1.02547	0.758909	1.0075	0.813271	1.06598	0.820341	0.672639	1.02118	0.697278	0.741952	0.706354	0.835426	0.802874	1.00899	0.992609	0.999334	0.997795	0.991392	1.00902	1.00016	1.01807	1.01859	1.01308	1.02166	1.0042	1.01203	0.993908	1.02071	1.01516	0.997892	0.73916	1.03752	1.00805	1.02006	0.99434	1.01983	1.01834	0.799366	1.02218	1.04575	1.01696	0.992799	1.0033	0.788756	0.81778
NR_047550	0.983498	0.688082	0.998	1.07705	1.07921	1.09663	1.02127	0.98516	0.895675	1.02605	1.06681	0.990839	0.986828	1.14457	0.982482	1.0292	1.03644	1.01263	0.936229	0.662783	1.08974	0.96123	0.988561	1.0302	0.890139	1.04166	1.05296	0.980209	1.00273	1.03558	0.993293	1.04667	0.980965	1.03662	1.05657	1.00359	1.07474	0.938878	0.950056	1.01349	1.03453	0.730692	1.06264	1.01156	1.04455	1.05494	1.02014	0.899456	0.947607
NR_040097	0.885499	0.909585	0.931818	0.947917	1.17899	0.963705	1.19448	1.17834	0.961172	1.00908	0.983509	0.96627	0.986408	0.993064	1.1733	1.18322	1.0012	0.999615	0.989667	1.20183	0.990382	1.20101	0.965924	1.18685	0.972724	1.16919	0.970012	0.995547	0.99843	0.969554	0.964662	0.975725	0.970679	1.17446	0.976236	1.19092	1.1701	1.00012	1.00073	0.986465	0.975816	0.979052	1.18108	0.985566	0.993296	1.17752	1.17966	1.19878	1.17934
NR_040097	0.966266	0.957634	0.992353	1.02662	0.987768	0.986596	0.975888	0.99342	0.998223	0.985999	1.00524	0.981435	1.0045	0.983547	1.01986	1.02005	1.03488	1.00721	0.992584	1.06672	0.982126	1.0169	1.03073	1.02859	1.00925	0.974815	0.994531	1.01362	0.992	0.996653	1.00869	0.994878	1.00445	1.01002	0.994795	1.03257	0.974944	0.979218	1.04199	0.984386	0.99622	0.971812	1.0405	1.06822	1.01265	0.998263	1.05989	1.01055	1
NR_045375	0.7592	0.641049	0.843777	1.15127	0.821089	1.03685	1.06844	0.993735	1.00232	0.987174	0.993482	1.05013	0.977485	1.09849	1.00417	0.988406	0.974644	1.02503	0.998545	0.987149	0.992568	0.832343	0.982987	1.0949	0.878755	1.04905	0.98895	1.0395	0.979439	1.03116	1.05051	0.837162	0.983191	1.14026	1.09115	1.0157	1.02584	0.864679	1.00243	0.820049	1.05248	1.0601	1.01191	0.999593	1.00136	0.997593	1.02408	1	0.85297
NM_001195156	0.766325	0.711491	0.991359	0.774854	0.966762	0.75092	0.966245	0.747702	0.72335	0.991844	0.749303	0.98006	0.781087	0.775305	0.987896	0.996426	1	0.990135	0.996083	0.996416	1.00258	0.989481	0.984215	0.987636	0.9884	0.778346	0.996016	0.993538	1.01131	0.991214	1.00194	1.02663	0.994198	1.00267	1.00708	1.00367	1.03111	1.00108	0.997205	1.00583	1.01866	1.00085	0.995181	0.999179	1.00323	1.00505	0.992361	0.99673	1.00928
NR_038955	0.923854	0.939213	0.922803	0.931317	0.925657	0.966021	0.95515	0.987813	0.952907	0.992896	0.979032	1.00807	0.984262	0.993989	0.975597	0.980294	0.969609	1.0069	0.994908	0.961876	0.953593	1.24853	0.956835	0.997202	0.994978	1.24838	1.00205	0.985309	1.01388	1.24549	1.24922	0.984716	0.970687	1.24407	0.998831	1.25061	0.986676	1.24465	0.991091	1.24693	0.990985	0.99566	0.999884	0.987534	0.985638	0.987964	1.24519	1.24171	0.994387
NR_038903	1.00898	0.958697	1.03342	1.01358	0.995374	1.03603	1.00035	1.00423	0.926382	1.00421	0.974944	1.03787	0.967152	0.972242	0.987711	0.990995	1.00954	1.01144	1.05317	1.03755	1.02893	1.02167	1.09272	1.05557	1.02512	0.95243	1.026	0.9987	1.02617	0.930107	1.03397	1.02515	1.00886	1.03532	1.06567	0.948438	0.986959	1	1.06229	1.01577	0.999299	0.959722	0.972991	1.0099	1.00847	0.981677	0.917386	0.984179	0.974997
NR_038366	0.901184	0.906623	0.941878	0.919826	0.922676	0.890153	1.00961	0.796136	0.909103	0.977615	0.854981	1.00993	0.958368	0.869678	0.906806	1.02601	1.04115	0.98623	0.964646	1.02537	1.0337	1.01613	0.998587	1.01686	0.969285	0.947012	1.00675	1.00787	1.02026	1.00785	1.00783	1.02982	1.01434	0.984621	1	1.02956	1.02886	1.02101	1.01408	1.01615	0.961757	0.995193	0.941058	0.935581	0.953639	0.984339	0.976483	1.03478	1.03866
NR_038227	1.0717	0.737729	1.08869	1.14343	0.714609	0.993184	0.792467	1.034	0.734237	1.01431	0.763694	1.03302	0.790662	1.13208	0.983397	1.11325	0.792335	1.02081	1.03864	1.0174	0.986905	1.00831	1.19872	1.025	1.0971	0.994321	0.952248	0.814883	0.999531	0.821229	1.00232	1.04121	0.799486	1.10509	1.02653	0.97133	1.01949	1.04392	0.997623	1.02586	1.02071	0.815742	1.03461	1.0219	1.01088	0.991797	1.01364	0.817996	1.04656
NR_040535	1.00578	0.985818	1.06689	1.06555	0.948792	1.01481	0.946059	1.00917	1.01301	1.02288	1.02102	1.06936	0.940857	1.08199	1.05552	0.967433	1.01867	1.10961	1.02234	1.13679	0.954966	0.928203	1.05333	1.03517	0.978441	1.11449	0.947899	0.992775	1.01978	0.978625	0.963199	1.01671	0.924868	0.906706	0.930639	1.18116	1.09571	0.97902	1.11971	0.934006	0.930581	1.15192	1.00055	0.918674	0.9453	1.10844	0.94364	1.14471	1.14162
NR_037665	0.640983	0.676683	0.683877	0.714367	0.710565	0.843416	0.821937	1.03183	0.966809	0.847246	0.98559	0.852652	0.979321	1.02869	1.01782	0.854474	0.850501	1.00123	0.993599	0.847323	0.877217	1.00415	1.02247	1.01967	0.984996	1.02428	1.0002	0.997656	0.988805	1.01076	0.988131	0.994782	0.8467	1.0327	0.989205	0.975249	0.998454	0.990267	0.991577	1.013	0.993543	1.00575	1.00803	1.0415	1.02648	1.00961	1.04171	1.00323	1.02874
NM_001195124	0.64064	0.561375	1.02668	0.558672	0.856914	0.5971	0.961887	1.17821	1.23605	0.878537	0.983242	0.98252	0.923683	0.926936	0.943862	1.18607	0.968206	1.20685	1.17138	1.16123	1.22377	1.14928	1.16913	0.952837	0.990508	1.19988	1.22624	1.00933	1	1.23684	0.840773	1.19087	0.938779	0.940623	0.967666	1.20753	1.17112	0.908486	0.863956	1.29019	1.14821	0.974274	1.1418	0.859145	0.929759	0.884404	0.885709	0.974442	1.19161
NR_038969	0.818875	0.844118	0.89574	0.788667	0.837389	0.913246	0.844183	0.948095	0.927989	0.925921	0.971397	0.934155	0.905464	0.908251	0.942314	1	0.967287	0.947478	0.943038	0.96085	1.11823	0.95381	0.930501	1.11731	0.987318	1.1327	0.984649	0.988378	0.991352	1.11223	1.14227	0.958784	0.961222	1.11561	1.13082	1.00049	1.11321	1.1033	1.13566	0.970058	1.13147	0.987745	1.11129	1.15163	0.979454	1.13248	1.13688	1.13706	0.953979
NM_002538	0.489655	0.483356	0.600173	0.646186	0.716105	0.691496	0.715616	0.753557	0.697875	0.721374	0.741874	0.971896	1.01664	0.744122	0.981783	0.996036	0.988413	0.989082	1.00753	0.995842	0.752724	0.990772	0.987504	0.981634	0.979317	0.989877	0.989541	1	0.989521	0.977119	1.00892	1.00638	1.00818	1.0409	0.987649	0.999582	1.00047	0.963977	1.00612	1.03919	0.992194	0.990407	1.02308	1.04188	1.05198	0.972885	1.04721	1.00081	1.01392
NR_046325	0.798551	0.833221	0.818433	1.00209	0.75806	0.678837	0.811833	0.638894	0.706098	0.825015	0.645219	1.00603	0.823636	0.769321	0.748191	1.01583	0.815064	1.05894	1.00101	0.816286	1.01401	0.811347	1.0298	0.829155	1.0035	0.77805	1.03253	0.799783	1.00817	0.86013	0.849506	0.842548	1.05649	0.842132	1.05592	0.810436	0.997208	1.02534	1.03834	1.02805	0.786337	0.824736	0.835746	0.843193	0.812991	0.794845	1.00182	1.02102	1.04274
NR_036592	0.66556	0.661273	0.702629	0.760905	0.845032	0.854247	0.845746	0.918203	0.895882	0.923043	0.945816	0.90772	0.934847	0.976336	0.966447	0.962342	0.926673	0.981741	0.961893	0.94835	0.983749	0.975835	0.960909	1.00033	1.00328	0.981578	0.994156	0.988469	0.993697	1.00407	1.00292	0.992655	1.12644	0.970169	1.1258	1.00872	0.999394	1.00912	0.997102	1.00451	1.0056	1.00264	0.987758	0.982809	1.01032	1.13008	0.983735	1.00675	1.00425
NR_038956	0.813866	0.94096	0.927474	0.943742	0.9263	0.9162	1.00219	0.945204	0.940965	0.975421	0.959653	0.936341	0.946913	0.969089	0.950154	0.98251	1.00291	1.02363	0.973939	0.998791	0.982655	1.00566	0.991549	0.997182	1.02848	0.972427	1.00633	0.97442	1.03113	0.986959	1.03236	1.01377	1.01034	0.985638	1.18097	1.02062	1.03713	1.04144	1.02537	1.03593	1.01735	1.00166	1.00825	0.989861	0.976373	1.00381	0.963162	1.00309	1.04664
NR_037847	0.610075	0.769344	0.753002	0.642541	0.931423	0.947106	0.817645	0.979432	0.821562	0.825263	0.986989	0.983259	0.973196	1.01323	1.00544	1.02435	1.00788	0.981429	1.02784	0.969997	1.02615	0.963007	0.863944	1.00649	1.00146	0.962062	1.0791	1.00145	0.998301	1.01407	0.970218	1.0233	0.950104	1	0.850995	0.971297	1.0293	1.01584	1.01794	0.985649	0.973382	0.977804	1.06066	0.981791	1.01584	1.03205	1.09329	1.03195	1.02168
NR_038841	1.04342	0.998235	0.925319	0.950727	1.19185	0.949477	0.87998	1.04094	0.90022	0.983378	1.16206	0.990534	0.956883	1.15918	1.17599	0.956491	0.915077	0.965409	0.914284	1.0024	0.999965	0.958079	0.984713	1.00914	1.02865	0.969161	1.05065	0.964386	1.02639	0.97396	1.00971	1.02673	0.941991	0.999786	1.18907	0.916392	1.01145	0.970065	0.966071	1	0.952465	1.00716	0.982605	1.14853	0.99535	1.20306	1.02744	0.882473	0.998151
NR_038404	1.08316	1.37798	0.966654	1.0324	0.983534	0.946813	0.963044	0.984573	1.00422	0.973519	0.948195	0.999399	0.989755	1.00913	1.00333	0.993818	1.00513	0.994825	1.00384	0.992114	1.00114	1.002	0.991535	0.991557	0.994417	0.988747	0.992375	0.993285	0.996758	1.00389	0.995651	1.00689	1.00509	0.988197	0.993293	0.993222	0.996176	1.00231	0.994267	1.00392	0.993902	1.01028	1.00114	0.99967	0.999052	0.995424	0.999891	1.00076	1.00493
NR_038269	0.651258	0.593993	0.674041	1.00535	0.99722	1.00923	1.024	0.993386	0.989943	0.993739	0.996858	0.993112	0.995646	1.00478	1.01299	0.998226	0.985638	0.992173	0.994548	0.984137	1.01117	1.00559	1.00899	0.991458	1	1.00441	1.00325	0.999093	1.01639	1.01022	1.00967	0.991253	1.00863	0.997561	0.992322	1.01126	1.0111	0.992702	0.991034	1.01027	1.0102	1.00849	1.00811	0.969192	0.996508	0.990463	1.00672	0.997007	1.00724
NR_038278	0.860498	0.808003	1	1.09819	0.993196	0.996941	0.876833	0.861247	0.922284	0.908843	0.831185	0.936927	0.916454	0.895109	0.90662	0.996634	0.928638	0.927335	1.0393	1.01064	1.03383	1.03315	1.01215	1.07221	1.03323	0.991092	1.02837	0.934966	0.920199	1.00399	1.05746	0.898635	1.02097	0.940761	1.07531	0.985651	0.934901	1.09183	1.07505	0.987155	0.937448	1.01845	0.921449	1.02797	1.02474	1.02869	1.01408	1.01388	0.934612
NR_037893	0.605277	0.493462	1.02759	1.01945	0.686778	0.676758	0.940062	0.950547	0.996745	1.0448	0.935049	0.984741	1.01514	0.941102	0.995598	1.00162	0.950809	1.01819	0.987795	0.9993	0.990041	1.08816	1.02685	1.07953	0.928928	0.974883	1.06769	0.967398	1.01996	1.02727	0.993806	0.980186	1.07529	1.12444	1.06936	1.01341	0.975292	0.972853	0.997219	1.05188	0.937395	0.955888	0.998025	0.890566	1.06702	1.06408	1.02739	0.989504	1.01822
NR_037601	1.01076	1.00117	1.02332	1.01501	1.02246	1.00868	1.0082	0.996095	0.990537	1.00429	0.997548	1.00362	1.01193	1.00013	1.00491	1.0032	1.02454	1.00152	1.01657	1.01471	1.00909	1.0162	1.01498	1.00646	0.998586	0.990117	0.988076	1.01111	0.981458	1.01526	0.991385	0.993747	1.0169	0.995676	0.983214	1.00909	0.993794	1.00342	1.00327	1.01303	0.999934	1.00294	0.984355	1.01228	0.990958	0.987969	0.996857	1.00947	0.98882
NR_037888	0.705609	1.24176	0.97462	0.602536	1.23717	1.07626	0.905195	0.738285	0.642855	1.19764	0.99638	1.19494	0.978705	0.985129	0.94191	1.0373	1.0639	0.951714	1.11707	1.05863	1.04278	0.941395	0.944976	0.999734	0.899795	1.0263	0.974432	1.3664	1.03307	0.943011	0.763673	0.901754	1.22228	0.928431	0.857686	1.21057	1.19539	0.943363	1.17263	0.913107	0.949504	1.03942	1.11156	0.761424	1.07057	1.00595	0.845178	0.947603	0.842491
NM_001195605	0.571784	0.972865	1.01543	1.05864	1.01503	0.601506	0.638327	0.490251	0.646909	1.01303	0.452357	1.01297	0.634711	0.592252	0.631103	0.961254	1.00528	1.01487	0.979678	1.0058	0.973119	1.03264	1.02786	0.96534	0.994384	0.939797	0.968071	0.986341	0.963468	0.995514	1.01648	1.01759	1.00515	1.04351	1.02834	0.964262	1.00271	1.0092	1.04859	1.00372	1.01048	0.948566	0.941751	0.973344	1.00368	0.959845	1.01739	1.04385	1.00915
NR_040023	0.619793	0.604538	0.65583	1.02557	0.998642	0.641369	0.980088	0.681245	0.681875	0.973023	0.704583	0.645758	0.722753	1.02825	0.724742	1.01647	1.00451	0.994449	1.03947	1.03465	1.00499	1.01356	0.951859	1.00023	0.950104	1.0153	0.988781	0.959189	0.945112	0.962716	0.934904	0.946326	1.01669	0.987899	0.95685	1.01759	1.04419	1.0174	1.03554	0.968697	0.98901	1.01241	0.99194	1.0371	0.974426	1.01631	1.00386	1.00754	1.03022
NR_038402	1.06705	1.0713	1.00964	0.796107	0.984979	1.02368	1.00559	0.989912	0.974777	1.13793	1.0438	0.851754	1.49379	1.13892	0.986954	1.03029	0.930377	1.12786	1.04093	1.062	0.958164	1.11232	0.842923	0.845387	0.947521	1.02733	0.981354	1.05989	0.98877	0.849554	0.854444	1.2201	0.80071	0.858107	1.07925	0.996611	0.958548	0.957701	1.02307	1.06299	1.05391	0.94986	1.12657	1.09048	1.04105	1.06427	1.14897	0.844459	0.962578
NR_036523	1.07877	0.900341	1.01944	0.916102	0.91152	0.927968	0.917136	0.909662	0.977439	1.01645	0.958309	0.984927	0.914245	0.984081	0.932212	1.15304	1.15633	1.0347	0.973668	0.982305	1.10819	1.02359	0.967038	0.980508	0.945591	1.0274	1.01061	0.963635	1.03518	0.969341	0.98317	1.06565	1.11787	0.973067	1.02837	1.0379	1.02293	1.12306	0.994782	1.01647	1.09073	1.04101	0.99232	1.03523	1.03128	1.03068	1.06225	0.976862	0.984522
NR_039999	0.825251	0.838239	0.824755	0.862331	0.805543	1.23802	1.19797	1.00424	1.01749	0.953958	1.00785	0.964974	0.991241	0.949303	1.02198	1.02933	0.938857	0.953805	0.910379	0.931935	1.01873	1.03445	0.935475	0.924484	0.928587	1.25592	0.891719	1.02908	0.957675	1.01537	1.01172	1.00193	1.01885	1.25206	0.942442	1.06083	1.01391	1.0046	1.26061	1.02335	1.25607	1.03732	0.97199	0.979968	1.04859	0.927339	0.988768	1.04328	1.25454
NR_046229	0.901346	1.09663	1.19732	1.08319	0.991545	1.12585	1.13138	0.930994	0.890254	0.929212	0.93483	1.02597	0.879371	1.06403	0.974034	1.01446	1.04051	1.01768	1.09076	0.947961	1.0763	1.04945	1.07057	1.10349	0.989451	0.920546	0.999517	1.18181	1.05772	0.955793	1.10454	1.05049	0.954259	0.985063	0.945646	0.97117	1.01803	0.946083	1.08436	1.01756	1.00055	1.02082	0.935061	0.966265	0.96817	1.02014	0.984906	0.958861	0.998875
NM_005497	0.744509	0.672832	0.77509	0.766183	0.804236	0.821257	0.786463	0.968022	0.873868	0.918014	0.905242	0.741962	1.14602	0.998067	0.974709	0.994403	0.954076	1	0.944986	0.964326	0.992135	0.966216	0.911794	0.939534	0.997722	1.00457	0.972187	0.94861	0.98576	1.0121	0.981628	0.995696	0.968401	1.01115	1.1	1.10804	0.99242	1.11274	1.07679	1.14377	0.999747	1.09625	1.11382	1.13663	0.97406	1.09164	1.08351	0.962004	1.1495
NM_005498	0.781333	0.742568	0.859423	0.815608	0.832964	0.966879	0.89471	0.988144	0.980635	0.958501	0.951217	0.985855	0.981919	0.980366	1.15614	0.971568	0.983424	0.961288	0.990494	0.992203	0.985014	0.98771	0.960366	0.991185	0.961502	1.00896	0.970208	0.994607	1.00946	0.961288	0.986239	0.985138	1.01744	1.01399	0.984628	0.999069	1.02117	0.983578	1.01098	0.977034	1.00928	1.00457	1.15353	1.15434	1.02539	0.994836	1.14946	1.15054	1.01887
NM_005499	0.668999	0.705696	0.7382	0.806774	0.808927	0.911572	0.888963	0.926468	0.951443	0.909382	0.959014	0.920078	0.960619	0.979516	0.986185	0.959811	0.982925	0.973575	0.985224	0.984483	0.98095	0.98157	0.96951	0.995244	1.00983	1.00177	0.986045	0.992686	0.997316	0.995305	1.00104	1.01022	1.01128	1.00301	0.995224	0.985326	1.00298	0.985125	1.00386	0.999748	1.00032	0.994089	1.01079	0.997974	1.00472	1.00552	1.00386	0.998445	1.01445
NR_027280	0.60319	0.631441	0.59277	0.987303	0.982701	0.978562	0.97685	0.995711	0.995016	0.982614	1.00222	0.988718	0.987479	1.00183	1.00366	0.99719	1.0033	1.00153	1.00066	1.00256	0.998148	1.00072	1.00125	1.00297	0.99661	1.01548	1.00158	0.99666	0.996237	1.0013	1.00178	1.00176	0.9979	0.996742	0.997737	0.996198	0.999682	0.999365	1.0045	0.995845	1.00909	0.999023	1.00242	1.00354	0.994635	1.00532	0.993989	0.997903	1.00559
NM_005687	0.526596	0.506627	0.533463	0.595906	0.594824	0.70366	0.597208	0.999845	1.00256	0.997082	1.00024	0.691211	1.00466	1.00161	1.00334	0.684398	0.694369	0.995393	1.00127	0.997474	1.00137	0.996924	0.999572	1.0021	0.996757	1.00394	0.996172	0.994795	0.9993	0.990921	0.996711	0.99561	1.00208	0.999203	1.00136	0.997325	1	0.994473	1.00324	0.994571	1.00265	0.995024	1.00811	1.00629	0.995007	1.00286	1.00444	1.00569	1.00252
NM_005689	0.739169	0.770365	0.789197	0.872861	0.879158	0.822425	0.882107	0.832681	0.904354	0.931899	0.844827	0.969532	0.914864	0.89782	0.915716	0.980624	0.97222	0.960047	0.972233	0.978439	0.982542	0.998313	0.970216	0.99245	1.00043	0.956947	0.993216	0.987712	1.01954	1.04034	1.0146	1.00406	1.01435	0.963596	1.00612	1.02436	1.03316	1.04628	1.00574	0.993373	1.00179	0.99887	0.971004	1	0.995787	0.998429	1.00078	1.01723	1.03048
NM_012062	0.733458	0.741498	0.780552	0.840607	0.849679	0.867866	0.884318	0.945217	0.922249	0.907987	0.933045	0.905096	0.954864	0.990953	1.00051	0.965692	0.948278	0.966872	0.973532	0.964439	0.970449	0.981614	0.985599	0.99232	1.0034	0.989791	0.985616	1.01861	0.991104	0.979836	0.996061	1.01676	0.980726	1.00435	1.01094	1.01527	0.993724	0.999893	0.993551	1.00127	0.997184	0.9945	1.01259	1.00132	1.00582	1.00641	1.01077	1.02973	1.00555
NM_020297	0.605513	0.600147	0.564483	0.690329	0.740572	0.767884	0.863624	0.879537	0.813209	0.841532	0.941469	0.758236	1.15106	0.940876	0.966971	0.927678	0.910992	0.977054	0.935037	0.944746	0.962692	0.935896	0.95993	0.935334	0.958026	1.12823	1.09906	0.987671	1.112	1.15497	1.10958	1.11689	0.961157	0.974136	1.11183	1	1.14244	1.12252	1.1249	1.12692	1.11667	1.15347	1.13871	1.1392	0.98556	1.16347	0.974895	0.948064	0.959322
NM_007189	0.578991	0.565988	0.588726	0.971622	0.972673	0.917041	0.665812	1.0124	0.983184	0.977112	0.970583	1.00293	0.994309	0.976634	1.01263	0.975637	0.990405	1.0049	0.960318	0.996256	0.959563	0.972506	1.01865	0.979194	0.964903	0.973918	0.976158	1.03071	0.969838	1.02225	1.02195	1.0412	1.0151	1.04099	0.951107	0.986125	1.01552	0.986937	1	1.00297	1.00947	0.994827	1.00423	0.974701	1.00606	1.00159	1.02696	1.03385	1.02729
NR_039910	1	1	1	1	0.999171	1	1	1	1	1	1	0.999136	1	1	1	1	1	1	1	1	0.999737	1	1	1	1	1	1	1	1	1	1	1	1	1	1	1	1	1	1	1	1	1	1	1	1	1	1	1	0.999985
NR_039890	0.977037	1.00408	0.978815	1.13558	0.914857	1.08924	0.926472	1.10067	0.996645	1.10419	1.04975	0.994437	1.00652	1.16631	1.11754	1.05492	0.979756	1.00589	1.00459	1.00204	0.918674	1.00412	0.90319	1.05799	0.969615	1.05925	0.995005	0.953011	1.04675	0.993455	1.06079	0.966729	1.00992	1.05062	1.04252	0.961963	0.965221	1.00084	0.950354	1.07015	0.99102	0.974433	0.971069	1.05908	1.04915	0.966261	0.967051	0.956883	1.01187
NR_039744	0.996402	1.00236	0.972434	1.01786	1.00251	0.948278	1.01502	1.0114	0.949437	0.98755	1	0.952184	1.00543	0.997171	0.980821	0.966609	0.986381	0.984556	1.01024	1.01267	1.00477	1.00138	0.979401	1.01786	1.01786	0.966672	1.01135	0.998253	1.00146	1.01193	1.00592	0.983303	0.890485	0.994633	1.01786	0.990679	0.973807	0.972766	1.01786	1.00156	0.998697	0.99232	0.981832	1.01786	0.978071	1.01535	1.01519	1.00036	0.978575
NR_039937	0.85726	0.956554	0.988259	1	0.906425	1	1.05803	0.990001	0.883687	0.96852	1	1	1.02476	0.960028	1	1	1	0.991694	0.998473	1.03469	0.991521	0.994963	1	1	1	1	1.03026	0.992213	1	1	1	1	1	1.03246	1	0.996532	1	1	1	1	0.961586	1	1	0.991087	1	1	1	0.980738	0.993087
NR_039862	0.993711	0.866935	1.01007	0.959292	0.983526	0.991514	1.00933	0.994778	1.00922	0.989466	0.961819	1.00907	1.00549	0.995587	1.01825	1.01036	0.989221	0.997908	1.06305	0.977859	1.0106	1.00819	1.01113	1.00666	1.00672	1.00531	0.996428	1.00486	1.00292	1.00249	0.971636	1.02479	1.00342	1.05062	0.955104	0.975785	1	1.00324	0.991886	1.01121	1.00233	1.01484	1.00529	0.987077	1.01918	0.99595	0.942971	0.986916	1.02479
NM_005693	0.697973	0.64136	0.737596	0.691526	0.764284	0.778484	0.676083	0.712209	1.00017	0.777922	0.752897	1.00405	0.983343	0.992432	1.00552	1.00504	0.998157	1.00273	1.0143	0.991019	1.00094	0.9933	1.00445	0.995668	0.762746	0.998332	0.992008	0.993319	0.999624	1.00156	1	1.01642	0.999844	1.00544	1.00709	1.01647	1.00204	0.998051	1.0052	0.994086	0.995729	0.997946	0.992434	0.994155	1.00458	1.00097	1.00394	1.00924	1.00111
NM_005694	0.961394	0.956936	0.983329	0.991141	0.989017	0.961124	0.990049	0.959737	0.953446	0.954377	0.961726	0.99904	0.981193	0.965105	0.962282	1.0073	1.01545	0.997013	1.00567	1.00542	0.995949	0.987604	1.01805	0.990063	1	0.978223	1.01235	1.02854	0.993102	0.987018	1.02512	1.01316	1.01456	0.986186	0.988739	1.01881	1.03124	1.00414	1.00505	1.03154	0.989312	1.0227	0.998351	0.96414	1.02197	1.01773	0.97071	0.985683	1.04978
NR_038942	0.735672	0.717718	0.788151	0.818552	0.785503	0.674549	0.759367	0.770856	0.690357	0.840683	0.826795	1.03274	0.738564	0.734187	0.816794	0.82794	1.01722	1.02845	0.850824	1.0193	0.987498	1.01058	1.01427	1.02159	0.846421	0.786045	1.02669	1.00069	1.00249	1.04164	1.02454	0.806822	1.0048	1.0107	1.07333	0.996572	1.048	1.03119	0.983908	0.825423	1.01484	1.05526	0.810221	0.762645	1	0.985077	0.83547	1.03941	0.771648
NR_046368	0.955516	1.07128	0.976417	1.11692	1.01829	0.983638	1.05476	0.946199	0.967318	1.07202	0.988641	0.991323	0.951599	1.13262	1.09468	1.0508	0.987141	1.01653	1.00862	0.998569	0.969502	0.968767	0.948318	0.987998	0.957978	0.922263	1.12504	1.10103	1.00305	0.938786	1.02283	0.993638	0.949137	1.0351	0.998946	0.989726	0.974725	1.03016	0.972254	0.99535	1.09573	0.991547	1.09136	1.03339	1.05387	0.994385	1.11959	1.01148	1.05175
NM_005697	0.753667	0.707938	0.772753	0.83114	0.833023	0.968393	0.904097	0.933206	0.990634	0.914449	0.918115	0.963524	0.986633	1.02047	1.03482	0.957978	0.962692	0.999336	0.985701	0.996632	0.980824	0.997082	0.971902	1	0.969381	1.04948	0.967065	0.987216	0.986422	0.981297	0.994743	1.00248	1.01449	1.01004	0.984229	0.995316	1.01795	0.991685	0.989362	1.01076	1.03451	1.01318	1.02816	1.02584	1.01292	1.02429	0.991715	1.04137	1.00152
NM_005698	0.826545	0.842255	0.898158	0.939027	0.943923	0.951061	0.945469	0.901782	0.955082	0.960455	0.928206	0.988435	0.974541	0.95925	0.960415	0.998628	0.998807	0.990162	1.00181	0.994803	1.00539	0.999629	0.998633	0.997806	0.99974	0.97726	1.00268	1.00084	1.00603	0.999919	0.999002	0.991365	1.01056	0.993276	0.997044	1.00773	0.993484	1.002	1.00297	0.999876	0.985559	1.00385	1.00107	1.00021	1.00118	1.00383	1.00617	0.997556	1.00328
NM_016940	0.877744	0.809228	0.886669	0.894697	0.882432	0.987373	0.877745	0.980744	0.982819	0.99571	0.95587	0.997559	0.976229	0.994357	0.981097	1.00556	0.999949	1.13251	0.980041	0.972713	0.967884	0.994425	0.992639	1.01074	0.996423	1.0028	0.951866	0.967035	1.00883	0.997439	1.00444	1.01163	1.09722	1.12276	1.01202	1.10363	1.01249	0.998407	0.978768	1.00279	1.13094	1.11666	1.12825	1.00875	1.01792	1.09887	0.990455	0.998502	1.12037
NM_130443	0.76076	0.758475	0.804753	0.971552	0.905247	0.909832	0.88863	0.931834	0.96616	0.998019	0.929417	0.985973	0.986984	0.964214	0.971782	1.00582	1.00108	1.00166	0.99426	0.976256	0.956788	0.978023	0.989943	0.996359	0.9725	1.00392	1.00204	0.987718	1.05162	0.979345	0.989417	0.999463	1.01533	0.988009	1.02313	1.0032	1.00728	1.00524	1.00925	0.99659	1.00553	1.02173	0.99581	0.988268	0.993726	1.00662	1.00825	0.996444	1.00447
NM_005701	0.870548	0.913086	0.940352	0.988733	0.957148	0.993339	0.969182	0.994278	1.00931	0.978733	0.993282	1.01509	1.01206	0.987366	0.993715	0.978363	0.993709	0.998479	0.999708	1.0018	0.994611	0.964723	0.986292	1.00327	0.999924	0.999117	0.999162	0.999586	1.01108	0.997337	1.01096	0.984603	1.00284	0.984392	1.01426	1.02524	1.00861	1.0042	1.02415	0.98691	0.999218	1.00658	1.02136	1.01506	1.01119	1.02061	1.00088	1.00824	1.02526
NM_005704	0.654735	0.663749	0.671023	0.773365	0.788806	0.864879	0.778079	0.933502	0.923345	0.948945	0.957075	0.842044	0.905761	0.987029	0.993962	0.971071	0.95329	0.9578	0.938971	0.966963	0.96381	0.956353	0.951942	0.974535	0.982183	1.06681	0.995309	1.0306	0.983958	0.98807	0.999708	0.995002	0.991028	0.991207	0.991189	0.988446	1.00145	1.01364	0.992722	1.00105	0.998297	1.01135	1.03158	1.04049	1	1.00222	1.02883	1.03521	0.985983
NM_005706	0.797096	0.812609	0.83322	0.75482	0.860912	0.975186	0.834846	1.01971	0.988269	0.868346	0.994032	0.870676	0.886683	1.04197	1.01758	1.01988	0.995531	0.98755	0.990034	0.99418	0.991778	0.984432	0.988378	1.02277	1.0003	1.02046	0.98815	1.00374	0.99892	0.999047	1.01531	0.99744	0.988607	1.01968	0.999853	1.0211	1.00209	0.99525	1.00143	1.01378	0.999259	1.0091	0.998882	0.994358	0.987742	1.02274	1.00492	1.01372	1.02375
NM_006045	0.551803	0.61201	0.614901	0.737561	0.755071	0.808946	0.878477	0.836157	0.872815	0.847057	0.890402	0.859536	0.927668	0.942111	0.921634	0.926495	0.917368	0.955221	0.940754	0.952631	0.951094	0.929637	0.945656	0.928631	0.99928	0.98567	0.995195	0.96856	0.978245	0.977479	1	1.00195	1.00122	0.976548	1.00894	0.997581	0.9699	1.00899	1.00844	0.989046	1.00456	1.00424	1.01102	0.986763	1.00788	1.02881	1.00941	1.0107	1.00983
NM_005707	0.905168	0.903279	0.921062	0.976879	0.991471	0.949334	0.981502	0.944537	0.953298	0.998697	0.943848	1.03504	0.982041	0.958842	0.951049	0.963524	1.02887	1.00553	0.981969	1.00405	0.98523	1.03035	0.984013	1.00808	1.00478	0.964981	0.977075	0.999378	0.998219	1.01595	1.00573	1.0055	1.01537	0.977358	1	1.01741	1.0098	1.00111	1.00607	1.00132	0.998326	0.990285	0.989492	0.977475	0.981578	0.980773	0.972232	0.998875	0.989235
NM_005710	0.857096	0.828454	0.855639	0.859437	0.985289	1.00868	0.868669	1.05053	0.998641	0.999246	1.03501	0.99674	1.00524	1.00763	1.03663	0.999127	1.00194	1.0015	1.00091	0.992	0.996811	0.996564	0.998784	0.993984	0.994372	1.02175	0.995366	0.997702	0.997591	1.00065	0.9944	0.996326	0.996917	1.01466	1.0031	0.9982	0.993825	0.999179	0.997739	0.998724	0.998436	1.00537	1.03585	1.01495	0.999534	1.00611	1.01431	1.00537	1.00319
NM_001256829	0.997601	1.05244	1.0065	1.0367	1.03624	0.981889	0.981601	0.879358	0.953074	0.990124	1.02098	1.02509	1.01057	0.970438	0.954347	0.99547	0.984952	1.0235	0.988494	0.997407	1.03192	0.965014	1.02538	1.06691	0.987003	0.996059	1.01491	0.955338	1.01282	1.02418	1.00818	1.05462	1.00509	0.928948	0.951702	1.03255	1.03941	1.01422	0.993508	0.929727	1.04088	1.02252	0.986697	0.895964	0.983859	1.02392	1.05227	0.986962	1.02223
NR_046931	1.00042	0.947256	1.00042	0.997576	0.997958	0.998413	0.997994	0.999456	0.994501	0.999902	0.998295	0.997017	0.9976	0.999363	0.991573	0.998402	1.00042	1.00019	0.997913	1.00042	1.00042	0.997679	0.999895	1.00042	1.00042	0.999783	1.00042	1.00042	1.00007	0.999682	1.00042	1.00042	1.00042	1.0002	0.997548	0.999496	0.996415	1.00042	1.00014	0.998977	0.997563	0.997715	1.00042	1	1.00042	0.994151	1.00042	1.00042	1.00036
NR_046931	1	0.993109	1	1	1	1	1	1	1	1	1	1	1	1	0.99945	1	1	1	1	1	1	1	1	1	1	1	1	1	1	1	1	1	1	1	1	1	1	1	1	1	1	1	1	1	1	0.999963	1	1	1
NR_002816	0.57758	0.596741	0.674281	0.931148	0.73027	0.866444	0.881549	0.920388	0.922226	0.938649	0.982255	0.912171	0.986059	1.03255	1.00265	0.972471	0.894041	0.987387	0.94867	0.916149	0.923176	0.987973	0.943102	0.946659	0.971005	1.00188	0.959518	0.983003	0.986658	1.09431	0.931028	0.966702	1.01104	1	1.02151	1.03999	0.973135	0.989588	1.035	1.00127	0.982599	1.0286	1.00201	0.960731	1.0037	1.04678	1.02531	1.03923	1.00039
NM_001797	0.54138	0.638393	0.65887	0.776925	0.756523	0.814916	0.820422	0.810525	0.850338	0.854987	0.913135	0.855228	0.985642	0.923319	0.94931	0.981779	0.959577	0.930001	0.960364	0.970097	0.976804	0.930285	0.986318	0.988521	1.01761	0.98876	1.10745	0.989612	0.999201	1.01808	0.984038	1.11019	1.10875	0.985703	1.107	1.02688	1.01132	1.11275	0.995211	1.0062	0.99531	1.00659	1.00981	1.00328	1.13822	1.01418	0.989161	1.00178	1.00687
NM_005717	0.703506	0.721836	0.780503	0.869699	0.824475	0.843335	0.796985	0.8646	0.847702	0.923775	0.844676	0.954794	0.915853	0.917839	0.938265	0.964567	0.988316	0.961425	0.995657	0.982903	0.984352	0.947589	0.982703	0.972854	1	0.924193	0.971615	1.00332	1.01135	0.989041	0.997291	1.0057	1.01444	0.996975	1.00935	0.994661	1.01141	0.99944	0.999022	0.995819	1.00868	1.01606	0.988701	0.98648	1.01302	1.01694	1.00565	1.01322	1.01829
NM_005719	0.713416	0.718921	0.766914	0.980419	0.789245	0.774505	0.772305	1.02525	1.00831	0.78396	1.00096	0.988975	0.983744	1.02896	1.02912	0.991623	0.982923	0.992668	0.988047	0.99382	0.98538	0.999799	0.980792	0.99787	0.995694	1.03106	0.98554	1.01285	0.996447	0.993793	0.992826	0.995039	1.00104	1.00679	1.00307	0.995552	1.00101	0.998722	0.998123	0.994676	1.00698	0.993963	1.01286	1.0149	0.999806	1.00002	1.02346	0.99913	1.00412
NM_005721	0.761234	0.80864	0.825615	0.886544	0.894778	0.924956	0.895937	0.952182	0.933434	0.960789	0.946147	0.979548	0.971545	0.987216	0.977829	0.97217	0.970311	0.989907	0.996432	0.99588	0.967365	0.995249	0.984636	1.0012	1.19662	0.994437	0.977798	0.992731	1.00259	0.995644	1.00738	0.994112	1.19894	0.985626	1.00371	0.997629	1.19298	1	1.19177	1.0014	1.20006	1.18317	0.986301	0.988572	1.19567	0.991015	0.993817	1.19773	1.20907
NM_001005386	0.657779	0.691159	0.752964	0.791503	0.773231	0.839069	0.82739	0.91383	0.878184	0.901457	0.907686	0.934842	0.964144	0.956929	0.976985	0.962397	0.942633	0.985302	0.968195	0.989303	0.978005	0.983158	0.991589	0.980029	1.00967	0.994189	0.989401	1.00571	0.998876	0.998836	0.987039	0.989562	1.00539	0.990476	1.00564	1.00134	1.00236	0.999369	1.00883	1.00455	1.00448	1.00186	0.998404	0.999404	1.11601	1.10232	1.10943	1.10698	1.11264
NM_005723	0.600058	0.663526	0.729701	0.713265	0.863124	0.878169	0.857467	0.929008	0.885086	0.907275	0.915258	0.923077	0.93747	1.00057	0.978334	0.988433	0.975188	0.959666	0.972362	0.932034	0.952323	0.998789	0.999483	1.01187	0.994856	0.996337	0.981818	1.00567	1.0086	1.00925	1.00744	1.02087	0.990666	1.007	0.968241	0.982656	0.985659	1.0199	1.0314	1.01469	1.00876	0.994243	1.00076	1	0.975667	0.999964	0.993784	1.01342	1.02106
NM_005724	0.993359	1.00215	1.00209	0.974755	0.953669	0.99595	0.975549	0.991922	1.0075	0.996781	1.0081	1.00115	1.02086	1.01019	1.01071	0.995057	0.978292	0.982925	0.996853	0.998433	0.992699	0.99584	0.991738	1.00318	0.989419	1.00739	0.998863	0.978353	1.00857	0.996405	1.00865	1.00797	0.998646	1.00385	1.00003	1.00379	0.994491	1.00202	1.00266	0.993881	0.9956	0.995775	1.01365	0.999737	1	0.995681	1.00377	1.00336	0.993784
NM_001109	0.757706	0.80443	0.849055	0.843649	0.908123	0.875593	0.845828	0.75787	0.963513	0.963658	0.954787	0.950999	0.990269	0.927016	0.925717	1.00903	0.984318	1.03424	0.991533	0.974961	1.02881	0.992032	0.979652	0.971753	0.949933	0.941524	1.00231	1.00406	0.967584	0.96809	0.95042	0.967671	0.972998	1.01354	1.01012	0.997872	1.00308	1.01204	1.03313	1.00798	1.02284	0.99947	1.03936	1.03364	1.01314	1.06015	1.02336	0.982436	0.96397
NM_005725	0.672906	0.945068	0.948435	0.965299	0.956861	0.940205	0.984658	0.932912	0.972501	1.00412	0.96548	0.9337	1.05701	0.956149	0.973798	1.02797	0.953798	0.970404	0.981594	0.968618	1.03058	1.01	0.989475	1.00823	1.02371	0.996855	1.00574	1.01409	1.0156	1.01868	0.992213	1.01834	0.991227	1.04833	1.00237	0.977075	0.989377	1.01814	0.978287	1.03454	1.01544	0.969625	0.976824	1.05391	1.02446	1.00548	1.02272	1.01603	1.01991
NM_012225	0.901693	0.87359	0.936283	0.96813	0.966642	0.974625	0.93878	1.01355	0.974633	0.99056	0.982213	0.997127	0.988627	0.989106	1.0118	1.0069	0.990539	0.997814	1.00499	0.971591	0.992169	0.994866	0.976674	0.99445	1.00644	0.979224	0.997127	1.0014	1.00767	1.00108	1.00546	0.994195	1.00299	1.01788	0.990695	0.99581	0.992668	0.99763	0.993147	0.9969	1	1.01586	0.994571	1.00107	1.00452	1.02677	1.02036	1.01549	0.990059
NM_005727	0.860803	0.79829	0.916629	0.864084	0.881947	0.974141	0.937565	1	0.985549	0.968264	0.961196	0.997119	0.980959	1.00212	1.00445	0.988476	0.985309	0.998866	0.997033	0.996976	0.982251	0.999211	0.982044	1.00064	1.00008	1.00435	0.998267	0.998813	1.00093	0.983625	1.00189	0.996656	1.00308	1.00354	0.991441	1	1.00056	0.992641	0.999462	0.993409	1.00074	1.00384	1.00273	1.00288	1.00125	1.00421	1.00226	1.00117	1.00126
NM_005729	0.606797	0.632813	0.655318	0.699591	0.735112	0.706723	0.741398	0.729128	0.728247	0.739203	0.734538	0.998135	0.726778	0.729288	1.03893	0.743422	1.00935	1.01463	1.00531	0.993928	0.744857	1.02731	1.04662	1.01802	0.994147	0.999136	0.999686	0.74146	0.998821	0.995682	1.00485	0.745935	0.996857	1.0509	1.0303	0.743995	0.991191	1.01083	1.01918	0.997087	1.02385	0.996347	0.746497	1.03762	1.01881	0.99103	1.02173	1.01319	1.01709
NM_152862	0.913292	0.923166	0.890346	0.938875	0.947044	0.962979	0.931739	0.982162	0.980661	0.972423	0.967632	0.970932	0.993621	0.994703	0.990603	0.981034	0.98604	0.982971	0.981932	0.992837	0.987947	0.997971	0.986025	0.988258	0.993158	1.00105	0.991755	1.2389	0.998237	0.997806	0.998454	0.998684	1.23479	0.992315	1.00339	0.995195	1.24562	0.993706	0.998629	0.993595	1.25229	1.00873	1.01258	1.00549	0.999836	0.997906	1.00693	1.24961	1.24434
NM_005732	0.796379	0.801438	0.761342	0.829856	0.873139	0.920472	1.19524	0.962392	0.895044	0.900501	0.966389	0.913323	0.986062	0.977936	1	0.948002	0.906724	0.942302	0.962652	0.932226	0.94668	0.978801	0.944022	0.963771	1.00123	1.00947	0.97378	1.0089	0.974056	0.958644	0.962944	0.965873	1.00164	0.974237	0.994588	0.997697	0.98473	0.98115	1.01022	0.990662	1.00343	1.00931	1.01854	1.1907	1.00606	1.01472	1.1818	1.00786	1.00855
NM_005734	0.789868	0.80911	0.748928	0.835028	0.883249	0.892995	1.05487	0.880565	0.896209	0.879694	0.926107	0.849805	0.972586	0.943957	0.975775	0.959881	0.955299	0.91878	0.953451	0.974959	0.972563	0.946038	0.938587	0.972859	0.99627	0.988548	1.00085	0.981827	0.984056	1.017	0.976191	1.01496	1.00973	1.01192	1.01257	0.993482	0.997494	0.988606	0.999027	1.00445	0.999798	1.00368	1.01688	1.00117	0.995084	1.011	0.995164	0.981487	0.982568
NM_015322	0.873494	0.867828	0.890095	0.902814	0.980038	0.897687	0.967303	0.906769	0.884841	0.983148	0.905869	0.944696	0.938572	0.916684	0.948906	0.985171	0.997896	0.978415	0.980925	0.991643	0.996432	1.04782	0.979025	0.993369	1.00282	0.953826	0.992081	1.01452	1.02744	1	1.00048	1.028	1.03014	0.949621	1.04182	1.03986	1.02075	0.993499	0.996038	1.02656	1.01435	1.00112	0.994752	0.960686	1.00161	0.980607	0.972304	0.972828	0.989499
NM_005735	0.783484	0.852844	0.821271	0.898893	0.935994	0.960958	0.872078	0.967535	0.975596	0.944211	0.985563	0.975735	0.949049	0.982596	1.00113	0.987694	0.992578	0.982041	0.997823	0.988107	0.989502	0.989911	0.964246	1.00184	0.994203	1.00828	1.00008	0.996537	1.01293	0.996973	1.00355	0.999203	1.00663	1.00975	1.00063	0.989008	0.99627	1.01309	1.00349	1.00473	1.00622	0.998702	1.01233	1.00362	1.00952	0.997398	1.01273	1.01259	0.998382
NM_005736	0.722507	0.733691	0.775199	0.854157	0.849042	0.952422	0.857026	1.00717	0.981396	0.929949	0.942709	0.944593	0.933204	1.02172	1.01475	0.966228	0.971421	0.952284	0.96915	0.97325	0.960009	0.987258	0.949192	0.980015	0.975448	1.02314	0.973388	0.995833	1.01429	1.01182	0.98528	0.96408	1.00039	1.00793	0.991316	0.99172	0.998807	0.996089	0.989413	1.0018	1.01575	0.992952	1.03117	1.03002	0.995862	1.01428	1.03378	1.02355	1.01978
NM_005737	0.880329	0.738103	0.767037	0.911424	0.915157	0.891583	0.916484	0.813753	0.891731	0.929343	0.892492	0.997839	0.957944	0.905666	0.89168	0.998296	1.01144	0.993976	1.00272	0.994974	1.00165	1.01471	1.00296	1.00978	0.998861	0.964238	1.00552	1.00475	0.999503	1.01279	1.00509	0.993359	1.01719	1.01344	1.02271	1.01187	1.00426	0.992898	1.00863	0.999472	0.998693	1.01312	0.946208	0.990035	0.993972	0.997242	0.964709	0.975195	0.989222
NM_005738	0.938683	0.922037	0.907196	0.96684	0.901804	0.959537	1.00233	0.942132	1.0327	0.952071	0.912511	0.962958	1.03463	1.01712	1	1.05154	1.05294	0.977287	1.07177	1.02062	1.02407	1.02784	1.02063	1.05228	0.992233	0.98627	0.940276	1.01022	1.04644	0.924515	0.985357	1.01424	1.04393	1.10522	0.995457	0.953967	1.02074	0.943574	1.02257	1.02319	1.01626	0.977979	0.979817	1.06274	0.998815	0.983963	1.06924	1.06199	1.01966
NM_005740	0.627391	0.672125	0.708513	0.820057	0.796123	0.978205	0.828584	1.03114	0.984507	0.988325	1.02522	0.858507	0.819039	1.02077	1.00382	0.995291	0.997836	0.991752	0.872292	0.988054	1.00973	0.997172	0.847294	0.859728	0.995236	1.00263	1.00059	0.867218	0.998133	0.996568	1.00141	0.855091	0.995262	1.0147	1.00631	1.02184	0.983254	0.999519	1.00176	1.00323	1.00134	0.990194	1.00897	1.00411	0.989723	1.02052	1.03084	1.01029	1.00132
NM_005741	0.759336	0.737614	0.779378	0.830409	0.87297	0.876244	0.880142	0.880578	0.928616	0.907004	0.905532	0.970981	0.944679	0.959462	0.952246	0.957683	1.00948	0.965021	1.00904	0.965271	1.01664	1.02276	0.990344	1.01819	0.996486	1.00123	0.959199	1.00025	1.00283	0.994308	0.985035	1.0156	0.993801	0.986132	1.00226	1.03609	1	1.02015	0.986788	1.00276	1.01514	1.02543	0.966692	0.984451	0.992082	1.01429	0.987428	1.02775	1.01725
NM_133259	0.437665	0.408261	0.472136	0.487688	0.517326	0.605882	1.00589	0.999439	0.991679	0.989977	0.974842	0.979546	0.988423	0.996198	1.00598	0.975876	0.983486	0.995374	1	0.985216	1.00031	0.991278	1.00087	0.996047	1.00972	1.00898	0.989454	1.01895	1.01122	0.990509	0.977199	0.992974	1.01326	1.0125	0.992606	0.9864	0.997387	0.991896	1.00317	0.996581	0.998359	1.00692	1.01043	1.01298	0.997098	1.00629	1.01535	1.0139	1.00895
NM_023037	0.740291	0.71658	0.79807	0.793258	0.796766	0.88324	1.04301	0.924934	0.971608	0.864077	0.951537	0.92218	1.04058	0.888966	1.02765	0.993102	0.930899	0.854558	0.919451	1.02226	0.983399	0.933073	1	0.892079	0.946307	0.958841	0.942571	1.0677	1.07016	0.993429	1.0195	1.0613	1.00823	1.05888	1.05186	0.974399	0.992643	1.03358	1.06301	0.956498	1.07795	1.01858	1.0199	0.97753	0.955317	1.00872	1.11559	1.02895	1.02827
NM_001008211	0.584035	0.604213	0.61933	0.950727	0.973563	0.966267	0.981301	1.0181	1.02129	0.932262	0.97625	0.93864	1.01569	1.01855	1.0351	1.00325	0.97556	0.988809	0.972456	0.976214	1.06004	1.00801	1.01847	0.97165	1.02514	1.01932	0.961946	1.00229	0.994671	1.00563	1.01475	1.02202	1.05564	1.02353	0.988024	0.99535	1.02761	1.0162	0.998018	0.999222	0.996189	0.963612	1.00056	1.02479	0.993515	0.999088	0.975464	1.02064	1.0232
NM_001139457	0.846657	0.817781	0.894868	0.933357	0.912173	0.934241	0.941015	1.0119	0.94468	0.991929	0.972152	0.980387	1.0079	0.954117	1.01044	0.993319	0.969551	1.00138	0.992715	0.986633	0.977909	0.991268	0.972862	1.00145	1.0169	0.999962	1	1.00557	0.994385	0.963442	0.997158	0.98861	0.99313	1.02993	0.996779	0.989708	1.02234	1.00315	1.01376	0.989364	0.990062	1.01856	1.02595	1.01693	0.998164	1.04611	1.05621	1.01571	1.02215
NM_005746	0.574091	0.582431	0.596999	0.594405	0.632013	0.884364	0.973392	1	0.904871	0.934759	0.927283	0.926752	0.924129	0.970309	1.02146	0.929069	0.947361	1.00496	1.02457	0.993359	0.962378	1.02036	1.02731	0.994573	1.01292	0.984256	0.991489	0.986685	0.96961	0.969965	0.977761	0.973233	1.00265	1.02561	1.00614	0.965405	1.00076	0.973148	1.01129	1.02662	1.01461	0.959962	0.983077	1.05174	1.03808	0.988348	1.02855	1.0248	0.994895
NM_001190980	0.985925	1.11005	0.992922	0.993501	1.01064	1.00189	0.991049	0.987001	0.982906	0.998312	0.985722	1.01144	1.00871	1.00175	0.996471	0.999336	0.998542	0.998903	0.995405	0.999154	1.00257	0.994049	0.998973	1.0039	1.0019	0.986062	0.997268	1.00511	1.00061	0.984926	1.00436	1.00588	1.00797	0.992722	0.995611	0.999057	0.998041	1.00137	1.00684	1.00629	1.0022	0.999635	0.996891	1.00136	1.00599	1.00602	0.999954	1.00016	1.00043
NM_005749	0.864341	0.909794	0.949216	0.966618	0.949692	0.948045	0.965658	0.960068	0.960948	0.974277	0.960396	0.999662	0.969749	0.979059	0.972391	0.981485	1.00022	0.99331	0.993936	0.986889	0.980884	0.999068	0.999662	1.00189	1.00197	0.988208	0.986986	0.990044	1.00414	1.01511	1.00087	0.998643	1.01371	0.979629	1.00823	0.993618	1.00065	0.986831	0.980338	1.00031	1.00609	1.00114	0.996643	0.995237	0.995572	0.992397	0.994293	1.01423	1.00322
NM_005751	0.731437	0.73151	0.799889	0.76802	0.842995	0.878925	1.23249	0.958576	0.823504	0.887656	0.960561	0.836102	1.04842	0.934747	0.993047	0.883475	0.832466	0.88733	0.886739	0.890106	0.942892	0.911835	0.90335	0.928609	0.978126	1.05754	1.01297	1	0.954232	0.972577	0.931239	0.979569	0.967238	1.0221	0.984331	0.985136	0.980875	0.966459	0.981842	0.990609	0.98073	1.0138	1.06152	1.07175	1.02379	1.05387	1.05482	1.03187	0.980277
NM_005754	0.594791	0.627289	0.716272	0.811008	0.788786	0.784352	0.792761	0.814092	0.82343	0.850185	0.840558	0.848767	0.847989	0.869729	0.865668	0.849878	0.974884	0.864778	0.988032	0.858822	0.993848	0.999485	0.850748	0.972078	1.01387	0.87139	0.991004	1.0082	1.01041	0.98358	0.990362	0.988564	1.01824	0.85896	1.00658	1.00812	0.994901	0.989421	1.02257	1.01611	1.02692	0.993046	0.974052	0.999481	1.03027	1	1.01267	1.03884	1.0314
NM_001017392	0.712499	0.742721	0.753559	0.862713	0.882856	0.93093	0.850366	0.932669	0.957416	0.926779	0.950367	0.93339	0.965088	1.03126	1	0.995663	0.974643	0.975387	0.956676	0.966902	0.981657	0.975433	0.958336	0.969901	0.973221	1.02495	0.986663	0.988891	0.986258	0.999748	0.98677	0.98963	0.982625	1.00957	0.980537	0.99872	1.01045	0.999358	0.986729	1.00467	1.01338	1.02403	1.0273	1.02493	1.00537	1.00915	1.02311	1.00192	1.01008
NM_144778	0.43041	0.461892	0.514668	0.58447	0.615408	0.727694	0.703728	0.813569	0.779031	0.81163	0.888975	0.798994	1.12841	0.91233	0.930956	0.927082	0.908504	0.9258	0.957667	0.943379	0.941115	0.924463	0.962364	0.951657	1.1062	0.984549	1.00771	1.10368	1.00471	0.995491	1.00058	1.11058	0.975662	1.01233	0.978862	0.986505	0.977732	1.1034	1.00476	0.97961	1.02115	0.999078	1.01744	1.01703	1.11173	1.01233	1.10781	1.00396	1.00177
NM_005759	0.713431	0.63886	0.840599	0.748259	0.751689	0.818582	0.864191	0.985463	0.875436	0.858638	0.91071	0.932466	0.97374	0.956715	0.998134	0.968871	0.977453	0.93202	0.948193	1.0798	0.949464	0.970562	1.15699	0.974688	0.968243	1.00063	0.992944	0.967276	0.988606	0.994775	1.00112	1.09279	1.09981	0.997353	0.96872	0.980904	0.992965	0.997223	1.00828	1.0862	1.00059	1.08285	0.997838	1.07354	1.07908	1.0069	1.12172	1.13313	1.10781
NM_005761	0.786004	0.7712	0.859649	0.831722	0.82431	0.876881	0.896378	0.892824	0.958452	0.8809	0.876641	0.842236	1.03778	0.994156	0.955159	0.944364	0.978354	0.876606	0.973916	0.954876	1.04367	0.947237	1.0555	0.977773	0.973301	1.04116	0.958317	0.965713	1.0493	1.03833	1.00475	0.94511	0.974289	1.00621	0.974471	0.951632	1.01011	1.05519	1.02934	1.01757	1.04646	0.993789	1.02391	1.08977	1.02768	0.956401	1.0665	0.988166	0.947052
NM_005762	0.789815	0.810183	0.8132	0.921624	0.880619	0.966357	0.918966	0.980789	0.972366	0.989918	0.991736	0.948518	0.968865	0.992421	0.988895	0.981618	0.994015	0.99519	0.99272	0.981388	0.994223	0.998253	0.979623	1.00311	0.999921	0.989225	0.992287	0.989803	0.992315	0.992737	1.00101	0.993584	0.996189	0.996194	1.00689	1.00737	0.995959	1	0.998153	0.995901	0.999917	0.997481	1.01409	1.01014	0.996263	0.997594	1.01196	1.00968	0.994335
NM_006989	0.998559	1.04726	1.00688	1.06856	1.03851	1.00144	1.02765	0.923521	0.98318	1.00127	0.924457	0.990925	0.98832	0.999984	0.900099	0.98391	1.00333	0.976248	0.990323	0.997219	0.997913	1.0052	1.00306	0.989648	1.01203	0.981065	0.998595	0.990982	1.0058	0.990272	1.01257	0.991183	1.01615	1.01935	1.00491	0.986267	1.00872	0.996874	1.0009	0.977677	0.997423	0.999576	0.997123	1.01295	0.993082	0.976485	1.00555	0.990762	0.9942
NM_005763	0.669129	0.724941	0.764358	0.87076	0.86821	0.817874	0.925404	0.862809	0.882416	0.905145	0.91749	0.864922	0.900814	0.950273	0.962833	0.952561	0.903662	0.931808	0.952447	0.96989	0.986364	0.952903	0.941147	0.95891	0.989352	0.988351	0.984867	0.953896	0.996751	1.01441	0.977502	0.998416	0.970249	0.978131	0.99715	1.00938	1.01868	1.02857	1.01664	1.02382	0.985091	1.01428	1.02424	1.00018	1.02386	1.01691	1.01744	1.00703	1.00945
NM_005765	0.703388	0.728498	0.866721	0.899336	0.892387	0.878137	0.930613	0.932737	0.91055	0.937018	0.907927	0.992144	0.949393	0.928765	0.945279	0.967194	0.972271	0.974997	0.996701	0.987396	0.972933	0.996137	0.977884	1.00491	1.00247	0.969146	0.996956	1.0003	0.996104	0.993236	0.987076	1.00401	1.02557	0.966222	0.992151	1.00478	1.01817	0.986228	1.00918	1.00135	1.01316	0.994233	0.973778	0.988743	1.00901	0.987676	0.986871	1.02696	1.15752
NM_005768	0.75422	0.740111	0.793342	0.893499	0.878422	0.944639	0.87804	0.989843	0.984881	0.946794	0.968276	0.9666	0.986452	1.00349	1.00425	0.976427	0.974654	0.9946	0.986602	0.99269	0.983776	0.984176	0.976154	0.976501	0.983802	1.00895	0.996864	0.992057	1.00742	0.974338	0.991175	0.978066	1.00126	1.00642	0.991791	0.994576	1	0.991207	0.993193	0.996696	1.00688	1.00444	1.01648	1.00627	1.00652	1.0103	1.01554	1.01579	1.01554
NM_006990	0.503351	0.560547	0.561898	0.677595	0.721189	0.872378	0.756528	0.912845	0.89978	0.863207	0.967277	0.858069	0.890574	1.00476	0.988916	0.963128	0.943795	0.944821	0.939629	0.941366	0.948574	0.946769	0.949719	0.951589	0.981587	1.02097	1.00948	0.971872	0.973397	0.991335	0.995799	0.966029	0.976523	0.999375	0.995603	0.980708	0.988211	0.998189	1.00856	1	1.01041	1.01565	1.02796	1.01361	0.992144	1.02143	1.03459	0.995377	1.00874
NM_006991	0.844908	0.724657	0.890376	0.859302	0.852431	0.883496	0.919093	0.876993	0.890128	0.998851	0.909408	0.896846	1.00981	1.01305	0.908204	0.925255	1.00582	0.916464	0.986169	1.02089	0.990027	1.00503	1.05023	0.922532	0.995883	0.899749	1.02324	1.01451	1.02199	1.03487	1.01752	0.911104	1.03188	1.03569	1.04939	0.915756	1.01656	0.929515	0.993638	1.05124	1.01068	0.914963	1.03242	1.02577	1.03273	1.03606	0.9044	0.90925	0.922438
NM_001798	0.691811	0.704208	0.704383	0.765839	0.788257	0.787691	0.764502	0.786044	0.805261	0.813204	0.784894	0.806623	0.818354	0.996501	0.812255	1.00175	1.00447	1.00453	0.995157	0.792835	0.98968	1.00038	1.01323	1	0.999724	0.990752	0.997204	1.02452	1.00749	1.015	0.992974	0.986547	1.00389	1.00221	1.01773	1.04323	0.999737	1.0133	1.02502	0.989281	1.0039	0.998467	0.999974	0.99957	0.995297	1.01465	0.998537	1.0032	1.01979
NM_005773	0.81554	0.796632	0.793147	0.914483	0.889584	0.941047	0.865405	0.977381	0.989872	0.939131	0.971128	0.986767	0.999557	1.01608	1.00389	1.00255	0.984251	0.975944	0.983595	0.997794	0.931835	1.00553	1.04239	1.01296	0.974316	1.03833	0.984647	0.976967	1.02434	1.02177	1.02656	1.00217	1.02429	0.899595	0.977017	1.01587	1.04271	0.927799	0.973397	1.01882	1.01001	0.990637	1.01012	0.977308	1.00402	0.995863	1.02397	0.989929	1.04526
NM_005775	0.906275	0.927454	0.934555	0.953346	0.958345	1.02659	0.961897	0.999737	1.01378	0.984577	0.94626	0.992653	0.987273	0.98289	1.01341	1.00446	0.98899	0.983817	0.981241	0.974259	1.00066	0.990785	1.01366	0.982736	0.99525	0.992989	0.968452	1.01026	1.05962	0.975263	0.969828	0.97428	1.03971	1.00877	0.982096	0.981789	1.03951	0.969833	0.970087	0.991307	0.999482	1.01825	1.01199	1.04196	0.991132	1.00375	1.03609	1.05273	1.04522
NM_005776	0.648981	0.6107	0.75225	0.744506	0.753523	0.750322	0.760145	0.766817	0.757629	0.761422	0.767399	0.96644	0.777069	1.00732	1.00361	0.991983	0.985948	0.996829	0.994367	0.978116	1.02838	0.997635	0.988793	0.97665	1.02447	1.02686	0.988942	0.995195	1.01053	0.995189	1.00332	0.999074	1.01043	0.977067	1.01421	0.989261	1.00161	1.00146	1.01237	0.987723	0.997577	0.978104	1.00805	0.979623	1.02169	1.01818	0.984471	1.01514	1.02808
NM_016090	0.581953	0.634118	0.71604	0.989572	0.761436	0.794111	0.799803	0.817552	0.989191	0.999204	0.994578	0.684575	0.991282	1.00828	0.995576	0.982348	0.999366	0.996253	0.979079	0.987662	1.00229	0.998731	0.987822	1.02198	1.01463	0.991568	1.01029	0.987232	0.993711	0.994334	1.01315	1.01337	1.00156	1.00452	0.998268	0.993477	1.00804	0.991951	0.995715	1.03709	0.981473	1.01501	0.997182	0.999928	1.04804	0.998118	1.00688	1.02008	1.02468
NM_005777	0.851239	0.824613	0.905095	0.921172	0.95488	0.96746	0.929947	1.00149	0.970359	0.964564	0.983072	0.936062	0.985578	1.0114	1.00701	0.993126	0.962207	0.975901	0.946961	0.986019	0.995725	0.970573	0.994436	0.986078	0.958145	1.02184	1.01746	0.998806	1.03105	0.998638	1.02323	0.970589	1.00793	1.00853	1.00616	1.0113	1.00531	1.00883	0.985871	0.983943	1.00056	1.01123	1.02498	1.00754	0.9825	1.02787	0.997358	1.00108	0.990339
NM_005779	0.593233	0.677422	0.717211	0.697945	0.771202	0.843647	0.737688	0.891022	0.829062	0.884863	0.903425	0.786411	0.927878	0.943755	0.950333	0.961628	0.92958	0.953065	0.925007	0.944141	0.954971	0.934983	1.00812	0.994927	0.931618	0.966688	0.994062	1.00721	0.995794	1.02305	1.05175	1.00075	0.970802	0.979185	1.03242	0.964579	0.979266	1	1.02981	1.02557	1.00815	1.05437	1.03663	0.965699	0.998248	1.05002	1.04587	1.00999	1.0318
NM_005780	0.767422	0.839075	0.888504	0.945334	0.966155	0.9261	0.899879	0.938148	0.947571	0.905742	0.902208	1.0012	0.975304	0.955899	0.987914	0.999071	1.02116	0.986776	0.988357	0.995614	0.981517	1.0073	0.999546	0.997941	0.99066	0.980201	0.998939	1.02011	1.00217	1.02062	1.01273	1.19593	1.002	0.976339	1.00095	0.991092	1.00343	1.0263	1.01063	1	0.998897	1.00586	0.984366	0.989094	0.98655	1.00565	0.97606	0.991777	1.00292
NM_005781	0.74018	0.78157	0.819579	0.890944	0.905787	0.902282	0.828674	0.96966	0.910613	0.941105	0.921018	0.947865	0.895518	0.988416	0.963772	0.978586	0.975282	0.98338	0.956404	0.99704	0.981205	0.998797	0.979431	0.977552	0.968395	0.994778	1.00268	0.985945	0.995361	1.00384	1.0068	0.986772	0.973207	0.983064	1.01499	1.01362	0.999219	1.0195	1.00045	1.00089	1.00626	1.0018	1.01694	0.981569	0.99669	1.02403	1.01941	0.997796	1.00152
NM_005782	0.997805	0.99477	0.986717	0.959737	0.993776	0.965672	0.984682	0.963299	0.976319	1.00627	0.955153	1.00879	1.00162	0.972532	0.967536	0.989636	1.00656	0.993422	0.988782	0.990048	0.977371	1.0113	0.987319	0.989135	1.00549	0.959379	0.989062	0.986542	1.00118	0.992293	1.00076	0.98983	1.01599	0.973314	1	1.00421	1.00163	0.997911	1.0027	1.01103	0.996864	1.00435	1.00408	0.999744	0.987329	0.988964	1.01569	1.02754	0.991724
NM_005783	0.574721	0.641884	0.706127	0.801541	0.759281	0.803406	0.741774	0.825442	0.799913	0.806097	0.809984	0.822426	0.825375	1.01348	0.816566	0.832732	0.817708	1	0.824001	1.0051	0.816705	0.814025	0.821024	0.821743	1.021	0.803142	0.81903	1.02732	1.03125	0.81478	1.00661	0.825633	1.00705	0.998833	0.999459	1.04905	1.00517	0.832929	1.02173	0.820184	1.00378	0.825898	0.831279	0.827741	1.01181	0.823287	1.04966	1.05793	1.03473
NR_040053	0.881533	0.895353	0.922358	0.969208	0.919531	0.941207	0.938829	0.930881	0.946059	0.928868	0.951315	0.965349	0.943987	0.994728	0.997003	0.972868	0.976697	1.00611	1.00195	1.00562	1.00923	0.986141	0.999382	0.994378	0.969008	0.975601	0.959886	1.01142	1.00703	0.982533	0.983922	0.982471	0.997821	1.01587	1.00334	1.01251	0.989827	0.992622	0.997083	1.00453	1.0128	0.988522	0.993353	1.03606	1.02498	0.971646	1.04917	1.0082	1.04038
NM_005786	0.60706	0.64832	0.697945	0.876688	0.815381	0.82598	0.877835	0.796294	0.865826	0.851551	0.87039	0.946655	0.877259	0.938601	0.933326	0.986625	0.965832	0.968776	0.992539	0.96216	0.996249	0.992923	0.997489	0.972138	1.0183	0.99146	1.03363	0.988053	1.02166	1.00813	1.01557	1.02502	0.984179	1.00138	1.02012	1.01844	0.997924	1.00377	1.0291	0.994625	1.01326	0.996253	0.997647	0.970125	1.00621	1.03672	1.00408	1.00365	1.00842
NM_005788	0.700589	0.708239	0.752589	0.85406	0.862584	0.88585	0.830359	0.939907	0.911822	0.93239	0.91549	0.911193	0.977262	0.953697	0.974331	0.927316	0.935741	0.951989	0.991667	0.995355	0.988234	1.0238	0.962699	0.977835	1.00451	1.02	0.995391	1	0.971254	1.00867	0.968168	1.00656	1.01516	0.964393	1.02693	1.04384	0.965109	0.958246	1.01137	1.00057	1.0211	0.973302	0.989166	0.998	1.02273	0.994631	1.00724	1.03291	1.00456
NM_001267045	0.559987	0.580604	0.576651	0.67319	0.644554	0.737625	0.724206	0.716671	0.7476	0.743345	0.736407	0.759772	0.75717	0.749503	0.769488	0.776323	0.764038	0.795158	0.770707	0.790041	0.776579	1.00161	0.78532	0.779936	0.783589	0.778202	0.787922	0.779724	1.00826	0.798493	0.77873	0.788681	1.01127	0.770231	1.00133	0.793275	1.00697	1.00416	1.00093	1.00763	1.0151	0.795548	1.00276	1.01114	0.780492	1	1.01413	1.02444	1.02068
NM_022782	0.870123	0.823966	0.870277	0.676702	0.924101	0.916367	0.925656	0.966025	0.909536	0.960909	0.913035	0.904053	0.964192	0.914565	0.986229	0.969265	0.88827	0.982711	0.886657	0.88893	0.970873	0.975032	0.984323	0.977578	0.967784	1.03576	0.990167	1.03158	1.00962	0.999487	1.00419	0.991669	1.00188	0.96264	0.980879	1.12527	1.03512	1.01588	1.0255	0.968714	0.943807	1.03193	1.01277	1.03337	1.12491	1.01506	1.12531	1.02568	1.00985
NM_005791	0.797966	0.854715	0.86017	0.915152	0.855427	0.972805	0.95566	0.971325	0.956045	0.959587	0.953912	0.975189	0.976064	0.978524	0.963013	1.01525	0.990418	1.00335	1.00458	0.990198	0.989733	0.971176	1.02311	1.00799	0.990281	1.01316	1.00456	0.976239	1.00081	1.02377	1.0255	1.01788	1.01992	0.987068	1.01146	0.99071	1.01727	1.00755	0.996671	1.01416	1.00262	1.0248	0.993963	0.98435	1.00166	1.01423	1.01215	0.994026	1.00033
NM_001110	0.768331	0.792779	0.771446	0.897633	0.878516	0.945439	0.964529	0.964603	0.934692	0.905662	0.953958	0.941871	0.987823	0.99327	1.00752	0.957232	0.967709	0.974724	0.963207	0.986882	0.961974	0.977651	0.952531	0.975544	1.00868	1.00669	0.982355	1.00991	0.971935	0.960734	0.967875	1.00187	1.01368	0.989423	0.993705	0.980718	0.982534	0.976808	0.98343	1.01347	1.00405	0.994365	1.00074	1.02527	1.02211	1.01796	1.02657	1.02188	1.00677
NM_004935	0.892758	0.947337	0.933932	0.996804	0.923903	1.00024	0.939056	1.23929	0.964222	0.999857	0.967659	0.99869	1.01024	1.03529	1.03748	0.987217	1.01037	1.02938	0.978927	1.02053	0.96315	1	0.987235	1.04557	0.98205	1.22881	1.00258	0.997615	1.00096	0.991201	0.986512	0.963789	1.00837	1.01623	1.00466	1.02383	1.01813	1.01323	0.994363	0.998112	1.01567	1.01567	1.01748	1.00478	0.964296	1.02065	1.01271	1.00534	1.02791
NM_005792	0.743603	0.763868	0.738093	0.75527	0.728598	1.00247	0.771069	1.03795	0.993116	0.779774	0.775548	0.985656	0.766495	1.00924	1.01042	1.00561	1.00551	0.759229	1.00306	0.782915	1.02312	1	0.757528	0.770275	1.00876	0.996069	1.02767	1.00589	1.00965	1.0031	0.769918	0.990788	0.99867	1.02673	0.773173	0.998607	0.996701	0.990915	1.01412	1.04682	1.00397	1.00228	0.981462	0.985429	1.02038	0.775083	0.987751	0.756189	1.01551
NM_005793	0.790544	0.875952	0.818812	1.00137	0.859694	0.952872	0.972865	0.886579	1.01909	0.970829	0.96654	0.961806	0.858247	0.982013	1	0.961512	0.985035	1.0214	0.964225	0.985714	1.01031	1.01099	1.02885	0.966942	0.867734	1.00939	0.98741	1.05019	1.00465	1.01452	1.00633	1.01863	0.999145	1.05365	1.00086	0.952791	0.976478	0.976091	0.985772	0.967278	1.01614	0.981959	1.01322	1.04025	0.990429	1.01355	1.06403	1.01181	1.03474
NM_005795	0.527094	0.612262	0.602253	0.707893	0.648771	0.926184	0.716691	0.887295	0.929753	0.734101	0.918141	0.731059	1.02307	0.947283	0.961139	1.03153	0.982366	0.928204	0.97175	0.962517	0.97749	0.957643	0.99264	1.00017	0.966328	0.934382	0.995552	1.0192	1.00198	1.01921	0.980345	1.05169	1.03398	0.991194	0.971647	1.00462	1.02594	0.982634	1.01645	0.979591	1.00055	0.974959	1.01288	1.01268	1.00764	1.00185	1.0436	0.981785	0.989691
NM_005797	0.700412	0.582902	0.769476	0.79767	0.79529	0.791406	0.761044	0.772532	0.7995	0.80417	0.793091	0.816071	0.806364	0.803579	0.804965	0.814056	0.97694	0.979178	0.809531	0.997848	1.00664	0.809621	1.00217	1.00249	0.994501	0.97205	1.02688	0.998141	1.10902	1.03154	1.0149	1.023	1.00749	0.971856	0.995832	1.00491	1.02673	1.0436	1.03296	1.00272	1.00432	1.03184	0.803971	0.808805	1.01742	1.01301	0.982958	1.04345	1.0476
NM_176877	0.68168	0.722646	0.763661	0.80434	0.829938	0.794109	1.15081	0.885291	0.862434	0.904174	0.959395	0.853618	0.914551	0.978616	0.972547	0.918206	0.883909	0.968874	0.977481	0.934389	0.957024	0.991502	0.973876	1.14453	1.00881	1.00426	1.01142	1.20426	0.947147	0.972066	0.978257	0.956658	0.959084	1.14918	1.01134	0.980681	0.967274	0.990163	1.00907	1.15017	0.995271	1.00406	1.00086	1.15846	1.13451	1.00721	1.14991	1.00217	0.987058
NM_005800	0.797586	0.774264	0.7882	0.809291	0.861664	0.91011	0.849648	0.95967	0.915719	0.935275	0.93915	0.916613	0.940191	0.960664	1.00809	0.942574	0.927092	0.972182	0.947325	0.954402	0.938136	0.931928	0.944287	0.960637	0.989502	1.00808	0.991062	1.00142	0.967828	1.01374	1.01708	0.976775	1.00741	0.979982	1.02352	0.994074	0.988552	1.00418	1.03734	0.995685	1.01225	1.02168	1.06024	0.994577	1.01114	1.0295	1.02534	0.94961	0.99252
NM_005801	0.712937	0.709719	1.03631	0.947846	0.99012	0.961662	1.00631	1.02357	0.993515	0.958595	0.72867	1.0002	0.966712	0.984748	0.987022	1.02163	0.996538	0.993125	0.988369	1.003	1.03577	1.00587	1.03132	0.968721	0.96447	0.971676	0.962268	0.979867	1.07137	0.966943	0.986573	1.0078	1.08896	0.994462	0.974438	0.993736	1.02943	0.982383	0.991492	0.989193	1.0124	1.04581	1.01714	1	0.982286	1.01151	0.998622	1.0336	0.9969
NM_005803	0.878193	0.879168	0.888413	0.947803	0.938017	0.957436	0.939759	0.971386	0.960634	0.981261	0.965822	0.985304	0.953951	0.97087	0.977043	0.975181	0.99103	0.996265	0.976067	0.987465	0.966739	1.00305	0.971283	1.16617	0.99146	0.975629	0.994316	0.972954	0.989441	1.17012	0.994443	0.994732	1.16557	0.985343	1.16618	1.16923	0.999144	0.992154	0.991253	1.00231	1.00199	1.16744	1.16831	0.989	0.97934	0.996007	0.998387	1.1648	1
NR_038336	0.748877	0.684454	0.771194	0.799947	0.824236	0.873863	0.805186	0.996284	0.997159	1.00842	1.00073	0.857802	0.859728	0.995525	1.00225	1.00018	0.864368	0.864887	0.99577	0.876503	1.00223	0.847956	0.99449	1.01209	0.860492	0.998948	1.0157	0.87149	0.988367	0.856913	1.00811	0.874746	0.873163	1.01313	0.99655	1.0233	1.00188	0.999125	0.870243	1	1.00763	1.00271	1.0108	1.00608	1.00248	1.01072	1.01729	0.999855	1.00401
NM_005805	0.784271	0.81954	0.885255	0.92107	0.937051	0.963036	0.934063	0.959077	0.977713	0.964513	0.934154	0.994888	0.97944	0.982772	0.986303	0.973151	1.00018	0.985294	0.997866	0.983258	0.986263	0.998703	0.990037	0.997667	1.00625	0.999503	0.988441	0.99918	1.00032	1.00382	0.999157	0.998919	1.01441	0.999389	1.00774	1.00584	1	1.00688	0.996891	1.01185	1.00598	1.00838	1.00153	1.00175	1.00453	1.00799	0.991885	1.00473	1.01981
NM_001799	0.594596	0.594242	0.634251	0.632541	0.634635	0.676002	0.690114	0.990993	0.716837	0.988188	0.994	1.00394	0.992122	0.986008	1	0.717767	1.00029	1.00686	1.00872	0.994828	0.69919	0.989347	1.00385	0.999697	1.00186	1.00393	1.00124	0.999819	1.01227	1.0026	1.0174	0.999418	1.00283	0.988074	0.999659	0.70074	1.00845	1.00801	1.00553	0.999213	1.00121	0.987495	1.00409	0.995378	1.00415	1.00895	1.01375	1.00265	1.00962
NM_025195	0.755361	0.789164	0.913309	0.930157	0.865484	0.900949	0.852904	0.909753	0.929939	0.940236	0.926751	0.982514	0.931397	0.955077	0.942004	0.961516	0.999375	0.988089	0.979946	0.980776	0.964663	1.02062	1.00767	1.00859	0.994152	0.973908	0.983848	0.974432	0.98967	1.00617	1.00946	1.01098	1.02063	0.965902	1.0046	1.01206	1.0047	0.990301	1.00228	1.01381	0.994633	1.0126	0.983995	0.969215	0.996461	0.980682	0.987351	1.02717	1.00869
NM_005815	0.80166	0.825181	0.8814	0.901992	0.920631	0.941093	0.915279	0.990895	0.965905	0.946156	1.02215	0.954315	0.994579	1.01713	1.00671	0.992674	0.993702	0.987847	0.967198	0.92579	0.996243	0.985713	1.00548	1.02906	0.997714	1.00172	0.99529	1.01193	1.01425	1.02823	0.993284	0.972233	1.00173	0.99071	0.991831	1.00708	1.02794	0.980402	1.02756	0.980178	1.00157	0.99824	1.018	1.02259	1.00011	1.02398	0.993131	1.02067	1.00525
NM_005817	0.597737	0.562218	0.672233	0.716804	0.747283	0.7496	0.719589	0.673907	0.805457	0.80774	0.681297	0.84206	0.805343	0.825992	0.825759	0.848864	0.995411	0.853321	1.00564	0.860135	1.00641	0.854866	1.00281	0.999025	0.861109	0.999925	1.00383	0.859893	1.01651	0.857214	1.0048	1.0106	1.00582	0.85993	1.02401	1.01222	1.02232	1.00793	0.999597	1.0054	1.02231	1	0.990306	0.862537	1.02045	1.02584	0.86298	1.00939	1.03955
NM_001120	0.876319	0.887686	0.913335	0.989805	0.963078	0.918503	0.952229	0.905588	0.93589	0.982184	0.914682	0.979275	0.926136	0.953786	0.942789	0.97321	0.998288	1	0.979706	0.980279	0.993637	1.00089	0.967392	0.989791	1.00554	0.970994	0.997177	0.983736	0.995546	1.00507	1.00505	1.01433	1.0245	0.968097	1.00617	1.00872	0.986481	1.01096	1.00158	1.00644	0.994267	1.01085	0.988149	0.995068	0.973852	1.00245	0.975541	1.04859	1.01685
NM_005819	0.644316	0.628284	0.696523	0.773936	0.791416	0.81831	0.727584	0.822019	0.794339	0.836418	0.848708	0.824566	0.816541	0.973945	0.861847	0.871701	0.863075	0.975847	1.01388	0.864444	0.862235	0.991489	1.00559	0.989641	1.00035	0.866134	0.979657	1	0.987121	0.969925	1.00121	0.979602	0.96327	1.01043	0.970598	1.01934	0.991357	0.999734	1.02973	1.05639	1.01165	0.961756	1.01362	1.03552	1.02712	1.01018	1.0238	1.0132	1.01181
NM_016138	0.757146	0.882365	0.837163	0.83375	0.853541	0.8311	0.822832	0.824862	0.819655	0.868712	0.838645	0.888106	0.86356	0.891408	0.837149	1.0018	0.894335	0.907095	1.00827	0.876633	1.03212	1.01321	1.02021	0.856165	1.01007	0.86852	0.901277	0.894179	1.03756	0.997687	0.992432	0.995875	1.0021	0.879742	0.986719	0.872671	0.89703	0.885822	1.00687	1.00878	0.894926	0.894104	1.00389	1.02404	0.996541	0.889076	0.999268	1.01484	1
NR_003108	0.977571	1.01676	1.04647	0.992033	0.97611	1.03313	1.02157	1.03049	0.989451	1.03209	1.04903	0.986926	1.03713	1.01015	1.03286	1.00273	1.0132	1.00634	1.00028	0.916688	1.01367	1.03679	1.02839	0.988821	0.952306	1	1.03375	0.998456	1.02941	1.03854	0.982544	1.05253	1.05005	1.03654	0.976948	1.01887	1.00678	0.989343	0.919731	0.972779	1.00347	1.02754	1.01992	0.988665	0.964872	0.988703	0.975532	0.969246	1.00501
NM_005822	0.668969	0.635026	0.61256	0.709629	0.703411	0.798166	0.735207	0.78106	0.81561	0.832243	0.974054	0.757306	1.0005	0.868864	1.00503	0.986255	0.878051	0.866496	0.983227	0.98372	1.00317	0.896029	0.900047	0.9868	0.980311	1.017	0.888671	1.02104	0.921275	1.04933	1.03081	1.05498	0.873692	0.986969	0.986945	1.05848	1.00641	1.01029	0.981323	1.03995	1.0065	1.02463	0.904746	0.978321	0.989974	1.00829	1.02954	1.00088	0.971255
NM_001135217	0.688969	0.705992	0.79861	0.667974	0.727601	0.789965	0.758572	1.05134	0.789089	0.797863	1.0239	0.825016	0.783607	1.01085	0.802138	1.01363	0.812728	1.01967	0.780696	1.01118	0.802701	0.822474	0.830733	1.01356	1.00512	1.05313	1.05039	0.810793	1.01896	0.833075	1.02884	0.801025	0.776004	1.04815	1.03626	0.794383	0.78953	1.00132	1.0096	1.00491	1.01916	0.827897	1.02419	1.01383	1.01723	1.03896	1.05056	0.810077	0.746538
NM_153819	0.987043	1.0085	0.998271	1.1768	0.998533	0.959601	0.996569	0.95918	0.968223	0.99651	0.978353	0.968786	0.99317	0.970392	0.95561	0.976684	1.18121	1.00249	1.17798	0.981028	0.985395	1.00896	0.993241	1.00672	0.992718	0.963931	0.991006	0.996975	0.989707	0.994225	1.16918	1.19713	0.994812	0.994244	1.18003	1.19899	1.18906	1.1892	0.976769	0.995241	0.987088	1	1.00199	0.987319	0.995561	1.00557	0.980471	0.984544	1.18393
NM_001102398	0.630383	0.7518	0.74772	0.848526	0.843188	0.839187	0.919664	0.913481	0.885167	0.932012	0.938947	0.939005	0.938766	0.957681	0.992408	0.947661	0.947976	0.957159	0.98975	0.958005	0.968475	0.963339	0.944978	0.977931	1.00054	1.00715	1	0.978541	1.00097	0.985911	0.983213	1.00219	1.02461	0.995984	0.990603	0.998902	1.0027	0.99445	1.00467	0.991806	1.00831	0.986463	1.01815	1.01429	1.00751	1.02027	1.01724	1.02341	1.0107
NM_005827	0.84291	0.84148	0.896817	0.915249	0.912633	0.945365	0.933789	0.953765	0.944175	0.959353	0.921971	0.981935	0.969242	0.94533	0.956117	0.996443	0.99654	0.994078	0.996279	0.985463	1.01029	0.993793	0.987876	1.00732	1.00035	0.979915	1.00556	0.984883	0.986259	1.01296	1.01272	0.995436	1.00073	0.999664	1.00198	1.01621	1.01665	1.00307	1.00935	1.01095	0.999483	0.998929	1.00103	0.991093	1.00414	0.999304	1.00722	1.01563	1.20318
NM_005828	0.610089	0.671329	0.689118	0.742134	0.729298	0.864768	0.865671	0.887941	0.926559	0.845597	0.952711	0.855308	0.921754	1.00104	0.963986	0.938561	0.932288	0.946444	0.93431	0.949325	0.940626	0.957767	0.952123	0.98086	0.99838	1.00892	0.98129	0.938266	0.972413	0.971566	1.00482	0.99027	0.963758	0.998489	0.995452	1.00146	0.960665	0.99203	0.982111	1.00883	1.00283	1.01191	1.02385	1.01226	1.0035	1.01318	1.01255	1.02309	1.01116
NM_001260	0.942318	0.9068	0.845432	0.876205	0.913914	0.975165	0.973341	1.01441	1.01498	0.957093	0.986375	0.944245	1.06823	1.0015	0.978962	0.933425	0.925027	0.973035	0.968055	0.959936	0.960066	0.975633	0.973827	0.987577	1.02392	1.01679	0.999175	1.01271	0.993162	0.977928	1.02097	1.00157	1.03619	0.995107	0.974737	1.04625	0.972953	0.955737	0.966569	0.9904	0.98634	1.04866	1.07361	1.01341	1.01768	1.01398	1.04286	0.976041	1.00998
NM_005830	0.716682	0.745112	0.81425	0.880368	0.922057	0.890779	0.932012	0.992388	0.899697	0.934902	0.918692	0.940677	0.978692	0.994624	1.01777	0.977678	1.2118	1.19789	0.960255	0.981107	0.951761	0.951103	0.871264	0.981903	0.968217	1.18936	0.992519	1.00037	0.994681	1.00493	1.00979	1.02159	0.982864	0.994047	1.01374	1.20524	1.20773	0.999567	1.20658	1.19648	1.01416	1.00228	0.997962	0.993625	1.0144	1.00527	0.971563	0.99774	1.18287
NM_001261390	0.941666	0.925406	0.959395	0.988155	0.968021	0.9806	0.946621	0.989287	0.979211	0.979644	0.989101	0.984178	0.970105	0.993906	0.994753	0.974776	0.981148	0.993095	1.00189	1.00971	0.988171	0.995763	1.00131	1.00296	0.992941	0.992186	0.994309	1.02239	0.992178	1.00336	1	0.993272	0.996134	1.01334	1.00304	0.995236	0.997396	1.00593	1.01352	0.992127	1.00873	0.996684	0.988301	1.01457	1.00331	0.988564	1.00569	1.00619	1.02588
NM_020806	0.696835	0.803669	0.865016	0.883697	0.906083	0.93952	0.95658	0.964806	0.928252	0.96655	0.943029	1.01639	0.993891	0.992551	0.994367	0.953506	0.989762	0.953069	0.98209	0.980596	0.983307	0.982358	1.00103	1.00008	1.01144	1.01913	0.968894	0.996677	1.08399	0.990843	0.964411	0.98457	1.02307	1.00871	0.978037	0.970386	1.00882	0.988779	1.00916	0.987594	1.00448	1.00623	1.01128	1.00971	1.0194	1.00353	1.02937	1.00355	1.02573
NM_005833	0.610785	0.597038	0.697481	1.00239	0.702402	0.727969	0.993017	0.990312	0.991901	0.994379	0.989107	1.00164	0.743121	0.995224	0.990841	0.998339	1.00095	1.00085	0.998492	1.00132	1.00195	0.999172	1.00495	0.995982	0.990906	0.993064	1.00055	0.994626	0.9964	1.00593	1.00416	1.00494	0.9981	1.00324	1.01492	1.01171	1.00512	1.01687	0.997415	0.999329	1.00542	0.9993	0.997533	0.993744	1.00878	0.996162	0.993181	1.00512	1.00836
NM_001167947	0.931991	0.942283	0.974458	0.962679	1.00524	1.02459	0.966239	1.01148	1.02013	0.985949	0.992104	0.972164	0.983922	1.00611	1.02408	0.998218	0.984051	0.998918	0.99428	0.979678	0.985354	1.00685	1	0.988844	1.01845	0.997721	0.983774	1.14648	0.982469	0.973951	0.992824	0.995255	1.15106	1.00483	0.969958	0.979188	0.99271	0.985369	0.984653	0.990932	0.992483	0.991507	1.01143	1.01537	1.00973	1.16336	1.02048	1.00904	1.0157
NM_005836	0.687719	0.709857	0.797003	1.00514	0.813323	1.01596	0.969939	0.807446	0.981166	0.975661	0.969135	0.985679	0.976854	0.81689	0.98049	0.990666	0.971403	1.00747	0.993021	1.00673	0.985197	0.976998	0.979663	1.01512	1.0244	0.999026	1.02054	0.997542	1.01027	1.01287	0.980303	0.989608	1.01229	0.976729	0.993822	0.979771	0.999006	1.01007	1.01819	1.03512	1.02189	0.977171	0.987317	1.00063	1.0735	1.01523	1.04062	1.04831	1.07616
NM_005837	0.859424	0.874234	0.947183	0.920767	0.975867	0.890863	0.993041	0.804821	0.953157	0.945725	0.836187	0.969525	0.956065	0.894401	0.923175	1.00735	0.982381	0.985498	1.00465	0.995383	0.985414	0.983411	0.973325	0.991677	1.03192	0.947288	1.00022	0.97711	1.00417	1.02887	0.99609	0.989676	0.991878	0.98713	0.998867	1.01602	0.989721	1.01392	1.02279	1.00839	1.0196	1.02341	0.993232	1	0.99825	0.999283	0.972344	1.02138	1.01994
NM_001261	0.996687	1.02165	1.0179	1.01814	1.01918	1.00023	1.00928	0.966198	0.998653	0.99608	0.991448	1.0009	1.00243	0.987858	0.995238	0.991074	0.995632	0.986456	1.0063	1.00816	1.00088	1.00248	1.01036	1.0004	0.997416	0.978656	0.983434	0.987139	1.01244	1.00736	1.00078	1.0057	0.99339	0.990355	1.00177	1.00451	1.013	0.994838	1.00958	1.00705	1.00048	0.988402	0.985246	0.993839	1.01084	0.990597	0.999716	1.00581	1.00963
NM_005839	0.748096	0.830394	0.855363	0.93263	0.945418	0.921295	0.914056	0.959225	0.941904	0.956346	0.987131	0.957293	0.965589	1.00921	1.01856	0.977152	0.962189	0.985713	0.968901	0.9656	0.984559	0.986511	0.977035	0.993452	0.989355	1.0221	0.998917	0.975253	0.991012	0.981861	0.991045	0.989089	0.979393	0.993068	1.01293	1.01243	0.988538	0.993221	0.998638	0.984073	0.99695	1.01642	1.00747	1.01549	1.00495	1.02032	1.02233	1.00049	0.997589
NM_001258038	0.783714	0.853411	0.877792	0.976317	0.949086	0.929328	0.870805	0.89804	0.937942	0.971597	0.960095	0.993711	0.97548	0.976259	0.982602	0.975082	0.989245	0.996747	0.992865	1	0.991579	0.990908	0.997181	1.00148	0.995905	0.984058	1.00169	0.989297	0.994214	1.1637	1.17667	1.01578	1.00275	0.983911	1.17251	1.17277	1.0045	1.1683	1.17439	1.00102	0.985984	1.01275	1.00045	0.983071	0.993922	1.00903	0.981658	0.99702	1.00675
NM_005842	0.573452	0.596838	0.692755	0.674742	0.773317	0.727745	0.717079	0.755664	0.752314	0.764053	0.755253	0.768713	0.716128	0.976322	0.79245	0.994267	0.987996	0.781193	0.986662	0.999612	1.00497	1.0039	0.991619	0.999792	0.998406	0.984864	0.992869	0.991616	1.00442	1.00828	1.01442	1.00863	1.00595	0.771957	0.991218	0.992151	1.00007	1.00707	0.999614	0.997207	1.01813	0.992233	0.997931	0.993225	1.01288	1.0204	0.991352	1.00785	1.02485
NM_005843	0.647457	0.698853	0.728941	0.684448	0.726745	0.759936	0.762714	0.791505	0.768523	0.764038	0.782013	0.755001	0.977731	0.980223	0.789919	0.765964	0.762986	0.98089	0.983275	0.802858	0.790249	0.991131	1.05502	1.0355	1	0.998881	0.981347	0.990141	0.792121	0.970235	0.989464	0.991386	1.00486	1.06759	0.994446	0.973128	0.993297	0.975223	0.998778	1.01472	1.01509	0.985274	1.01313	1.06615	1.03004	1.02194	1.08162	1.01665	1.0313
NR_028032	0.996004	1	0.985587	1	1	0.99091	0.999999	1	0.99077	1.00623	0.999856	0.999317	0.990886	1.01155	0.999225	1.02736	1.0227	1	1	0.999999	1	0.992453	1.0047	1	1.0051	1.03559	1	1.006	1	0.998922	1	0.977108	1	0.99995	1	1	1	1.00399	1	1.00448	1	1.0369	1	1	1.02694	1.04017	1	1.00321	1
NM_006314	0.786878	0.785642	0.817434	0.734302	0.866188	0.867556	0.870963	0.98875	0.925102	0.950019	0.931129	0.915756	0.896192	0.979417	0.969668	0.963454	0.954639	0.969783	0.958799	0.936035	0.96671	1.00098	0.933873	0.973299	0.97145	1.00807	1.02035	0.979564	1.0169	0.994621	1.00987	0.987318	1.00769	0.989663	0.993215	1.00466	0.984856	1.02743	0.992907	0.968571	1.01806	1.0132	1.01955	0.987803	0.978954	1.01575	1.01652	1.02248	0.995789
NM_005845	0.631615	0.675941	0.676962	0.788322	0.724197	0.811635	0.87484	0.895694	0.865231	0.822688	0.892174	0.894217	0.912711	0.938784	0.986831	0.908684	0.90959	0.95792	0.966908	0.936454	0.899484	0.972386	0.962773	1.00878	0.981098	0.999045	0.987504	1.08265	0.993647	0.957335	0.969905	1	0.975653	1.01774	0.969756	0.984292	0.984419	0.96947	1.01384	0.982922	1.02215	1.00164	1.02557	1.05705	1.06203	1.03107	1.04771	1.05331	1.03143
NM_001220778	0.752947	0.800597	0.822098	0.88093	0.907741	0.880665	0.843634	0.863738	0.901743	0.961848	0.898444	0.939044	0.926472	0.932568	0.955974	0.964587	0.972348	0.983138	0.969371	0.977231	0.918151	0.977492	0.971342	1.00255	0.988011	0.950558	0.977776	0.980064	1.01724	1.02405	0.980187	0.982096	0.968893	1.0018	0.98498	0.989134	1.01672	0.985029	0.999477	1.0135	1.0129	1.03239	1.01225	1.00273	1	1.0346	1.01796	1.02194	1.03489
NM_005850	0.897689	0.957631	0.941145	0.995136	0.964016	0.999339	0.950932	0.998248	0.996084	0.998214	0.997441	1.00751	0.993548	1.00003	0.998742	1	0.999504	1.00295	0.998725	1.00145	0.999746	1.00478	1.00108	1.00015	1.00394	1.00006	0.999378	0.994687	0.995192	0.99861	0.999719	0.994309	1.00408	1.00573	0.99154	1.00221	1.00244	0.991874	0.998861	1.00337	1.00432	1.003	1.00392	0.999955	1.0003	1.00907	1.00059	1.00073	1.0013
NM_005851	0.951274	0.972859	0.960435	1.01715	0.987226	0.908656	0.977501	0.844429	0.950853	1.00795	0.869664	0.992776	0.967458	0.9396	0.932803	0.980531	0.983445	0.990811	0.992087	0.977728	0.978856	1.01164	0.977179	1.01202	1.00613	0.965946	0.97516	1.00274	0.993151	0.997008	0.999466	0.998197	1.01154	0.99425	1.00629	0.990279	0.996609	0.995141	0.996645	1.01306	0.999976	0.995047	1.00431	1.00379	0.997468	0.977556	1.01217	1.02543	0.988899
NM_005855	0.976035	0.948638	0.987204	0.984964	0.990011	0.963561	0.985715	0.953315	0.998239	0.990413	0.944322	1.00522	0.996239	0.966127	0.978989	0.99277	1.00379	0.992128	0.987639	0.997393	0.99385	1.00467	0.991356	1.00427	1.01313	0.993418	0.990512	0.996547	1.00858	0.999123	1.00185	0.996737	1.00116	1.00336	0.995981	1.0032	1.00907	0.999709	0.996959	0.999389	1.00575	1.00873	1.00801	1.00534	0.993032	0.995458	1.00103	1	0.990802
NM_005856	0.886728	0.862281	0.954555	0.898735	0.946095	1.00231	0.912797	1.17036	1.14449	1.1356	0.998417	0.996376	1.14029	0.993968	0.984853	1.14888	1.00151	0.994783	0.999181	0.985121	0.99343	1.01011	0.978715	1.15395	0.987853	0.986329	1.15738	0.995599	1.13501	0.997521	0.991382	1.12475	0.987272	0.998441	0.986766	0.996627	1.13724	1.1403	0.992863	0.990199	1.00704	1.00603	1.0015	0.998944	0.980879	0.998255	0.993628	1.17546	0.964773
NM_005857	0.616406	0.613921	0.699029	0.795379	0.779643	0.888915	0.775162	0.960054	0.901049	0.879713	0.924794	0.912647	0.932502	0.993933	0.989238	0.919644	0.914412	0.953255	0.937702	0.94466	0.930957	0.964793	0.941439	0.981073	1.00139	1.01349	0.982766	0.985198	0.995268	0.929681	0.952926	0.963225	1.00134	0.979026	0.98516	0.997342	1.01693	0.988544	1.00396	0.969323	1.0252	0.99608	1.02676	1.03411	1.03118	1.01418	1.03737	1.02399	1.01976
NM_004064	0.71489	0.685369	0.77918	0.905991	0.881234	0.789808	0.821242	0.779917	0.866818	0.915835	0.814546	0.960327	0.873302	0.87811	0.896674	0.975312	0.995165	0.984834	1.00567	1	0.972376	0.984036	1.00248	1.01335	1.00422	0.92407	0.979464	0.999627	1.00792	1.01383	0.981217	0.994931	1.01687	0.918277	0.988512	1.0049	1.00429	0.982233	1.00774	1.0217	1.00052	1.00433	0.954478	0.969348	1.00176	0.974715	0.949816	0.998286	1.01585
NM_005858	0.786427	0.806129	0.851682	0.876328	0.919386	0.851979	0.89468	0.826895	0.90993	0.896067	0.831875	0.960004	0.923687	0.875076	0.872698	0.944278	0.968074	0.975183	1.00286	0.990038	0.970635	0.969743	0.986733	0.990179	0.992393	0.913486	0.969838	1.09719	1.10174	0.995289	0.988844	1.09829	1.0004	0.952334	1.08167	1.01225	1.00853	1.00249	0.981063	1.09759	1.0092	1	0.95352	0.992478	1.1139	1.0088	0.966951	1.10231	1.12389
NM_005860	0.928707	0.927032	0.90283	0.937826	0.913713	0.863827	0.927729	0.903026	0.910552	0.970877	0.904226	1.08348	1.06925	0.924114	0.908593	0.963645	0.983743	0.993457	0.96465	0.974367	0.969792	1.0056	0.978838	1.00581	0.987882	0.959633	0.956006	1.00556	1.0018	1.00376	0.988143	0.984347	1.03543	0.98688	1.00501	1.0171	1.00243	0.993266	0.989461	1.00671	0.983329	1.00037	1.00665	0.984018	0.980402	0.97005	0.990712	1.02544	1.01918
NM_005862	0.695201	0.71279	0.736101	0.779313	0.800521	0.838463	0.992626	0.915834	0.905938	0.875137	0.940797	0.878252	0.956721	0.992199	0.953509	0.919848	0.928059	0.92761	0.968106	0.942046	0.970867	0.947302	0.924049	0.97582	0.996612	0.998559	1.00374	1.00681	0.952421	0.991194	0.978771	0.992015	0.961458	1.03105	1.0222	0.972724	1.01146	1.0261	1.02299	1.0233	1.01656	0.999929	1.00532	1.03722	1.03791	1.0158	1.03732	1.01665	1.01562
NM_001047160	0.678128	0.7664	0.807249	0.92195	0.903044	0.933112	0.924307	0.96401	0.968924	0.979621	0.995683	0.998366	0.99846	1.00009	0.994029	0.997669	1.00157	0.997758	1.00034	0.998623	0.998562	1.00187	0.99949	1.00345	1.00034	0.998138	1.00341	1.00342	0.99854	1.00269	1.00284	1.00079	1.00152	1.00001	1.00007	1.00034	0.998323	1.00071	1.00442	0.998636	1.00148	0.998733	1	0.998908	1.00035	1.00135	0.998044	0.999044	0.999388
NM_001105562	0.653733	0.729774	0.642026	0.783619	0.770492	0.804272	0.843596	0.891496	0.880703	0.850704	0.889494	0.86318	0.943787	0.948098	0.991651	0.922652	0.897912	0.955318	0.928332	0.930672	0.93668	0.935131	0.941294	0.954849	0.992612	1	0.979057	0.95973	1.00569	0.984014	0.954254	0.994232	0.999788	1.01657	0.982701	0.978178	0.984885	1.00582	0.987488	0.985395	1.02722	1.01411	1.03266	1.01873	0.999157	1.03819	1.07293	1.00458	1.03706
NM_005864	0.749645	0.799967	0.84879	0.920672	0.959783	0.805414	0.856773	0.736788	0.85271	0.890704	0.818794	0.934571	1.00136	0.886822	0.922563	0.956953	0.969952	0.979706	0.973598	0.979929	1.00535	0.972276	1.02041	0.996175	1.00697	0.917808	0.964189	0.999239	1.00135	1.00334	1.01356	1.01081	1.01829	0.980405	0.997794	1.00192	1.01473	1.01081	0.988834	1.01125	0.983375	1.01635	0.942657	0.955017	1.00355	1	0.996816	0.945427	1.02769
NM_000076	0.782532	0.777987	0.854552	0.833459	0.928436	0.622307	1.01583	0.552034	0.745202	0.888155	0.590601	1.24248	0.841057	0.749854	0.751419	0.936371	1.25905	0.983395	1.22248	0.997003	1.24816	0.994437	1.21607	0.995149	0.982235	0.790441	0.972691	1.24355	1.2384	0.998002	1.00977	0.954009	0.989487	0.974572	1.24461	0.955657	0.974452	0.978269	1	1.21299	1.25534	1.21375	0.919929	0.956073	0.972912	0.955672	0.971861	1.25143	1.21655
NM_005866	0.808295	0.78977	0.869856	0.940908	0.917571	0.886842	0.9412	0.869767	0.925142	0.953729	0.875	1.02202	0.919713	0.928544	0.936082	0.974339	1.00651	0.971998	0.988859	0.990362	0.982208	1.01316	0.980474	1.01592	0.994037	0.950666	0.963024	0.981879	1.01477	1.0153	0.999877	1.01114	1.01442	0.973481	0.995138	1.01717	1.0151	0.999757	0.987406	1.00258	1.01491	1.00466	0.979138	0.976489	0.989641	0.985833	0.97426	1.01578	1
NM_005868	1.01809	0.972788	1.00887	1.00705	0.943957	0.936465	1.05458	1.03489	1.02124	0.991316	0.956521	1.04933	1.01807	0.989838	1.00225	0.884424	0.953449	1.0238	0.983436	1.04814	1.00968	0.961711	1.04909	1.02596	1.00781	0.929936	1.00466	0.912172	0.871788	0.983376	0.968058	0.973482	1.03887	1.04779	0.97176	0.990385	1.02104	1.01123	1.01864	0.97779	1.02625	1	0.98698	0.945316	0.971133	0.949038	0.99785	0.934245	1.02043
NM_005869	0.640462	0.625234	0.690654	0.713168	0.753192	0.748147	0.802691	0.990348	1.00257	0.985122	0.992242	0.998576	0.984335	1.00183	1.01378	0.99828	0.995587	0.983908	0.998315	0.999195	1.00016	1.00688	1.01159	0.993263	0.995643	1.03698	0.994296	1.02082	0.997714	0.996344	0.992556	0.999805	0.9997	1.01535	0.998702	1.0036	1.00076	1.00253	1.01793	1.0068	1.00634	1.00924	1.0046	0.999367	0.999835	1.01873	0.994695	0.997123	1.02318
NM_005870	0.913377	0.866214	1.03658	0.885841	0.935641	0.914688	0.995661	1.01997	0.935181	0.961463	0.886868	1.02858	1.02905	0.948668	0.971226	0.945487	0.976725	1.02434	1.01319	0.985812	1.00138	0.991264	1.05858	1.0099	0.998965	0.94366	0.97726	1.04927	0.988734	0.943098	0.958227	0.998021	1.05622	1.06668	1.03062	0.991184	1.02296	0.983066	1.00048	1.01966	1.05137	0.957775	0.99549	0.996194	1.015	0.962487	0.9831	1.0186	1.03046
NM_005871	0.784015	0.802969	0.882388	0.885967	1.00351	0.951755	0.880986	0.975472	0.993335	0.978653	0.978899	0.983036	0.978341	0.987058	0.999499	0.983254	0.964055	0.981754	0.98382	0.983425	0.963991	1.01272	0.996716	1.00218	1.00174	1.00788	0.981158	0.995635	1.00121	0.98791	1.00567	1.01151	1.00244	0.985733	1.00189	1.00703	1.00691	1.01244	1.00312	1.00117	1	0.997385	0.987405	0.993382	1.00602	0.996778	0.988908	1.00774	0.993883
NM_005872	0.67638	0.673035	0.791969	0.994456	0.95656	0.794167	0.777699	0.979921	0.963129	0.785808	0.803236	0.974113	0.973799	1.00151	0.990663	1.0019	0.988426	0.978707	0.992609	0.980856	0.981791	0.985808	1.01346	1.00117	1.00303	0.973749	0.988716	1.00514	0.986672	0.984749	0.993228	0.990769	1.03086	0.996101	0.980076	1.00805	1.00724	0.988301	1.00853	1.00938	1.01044	0.986335	0.987786	0.993284	1.00955	1.01502	0.997848	1.01238	1.01982
NM_005873	0.89605	0.92286	0.934275	1.21104	0.95715	0.940779	0.957278	0.853419	0.938117	0.962545	0.860914	1.04045	0.960242	0.945857	0.905784	0.986051	0.992242	0.928802	0.982356	0.967244	1.00669	1.00046	0.943577	1.02578	0.973285	0.958108	0.956169	1.21276	1.02924	0.987941	0.982391	1.01993	1.03143	1.00013	0.960477	0.938677	1.01741	0.988787	1.00478	1.01498	0.985381	0.984347	1.04877	1.00091	1.03299	1.0079	0.999533	0.999228	0.980273
NM_005879	0.881968	0.842625	0.807638	0.713209	0.960656	0.812698	0.893347	1.00603	0.99825	0.962716	0.931605	0.944331	0.938274	1.01082	1.23701	0.936728	0.928541	1.07788	1.02202	1.04889	0.96626	0.829081	0.947296	0.834245	1.00407	1.22106	1.0601	0.967197	1.0055	1.04246	1.19647	0.964357	0.958088	1.1742	0.873066	0.954696	0.974343	0.913296	1.19573	0.975748	1.03026	1.04233	1.20913	1.04944	0.97051	1.00028	1.16242	1.17732	1.085
NM_005880	0.553158	0.611579	0.94657	0.98959	0.970445	0.955206	0.976566	1.01633	0.950691	0.974988	0.944978	0.940205	0.912879	0.993702	1.02066	0.968426	0.975147	1.0037	1.02555	0.988996	0.973734	1.04998	1.03361	1.01169	1.02789	0.937601	0.964233	0.974412	0.98239	0.965216	0.986511	0.986543	0.999956	1.00266	1.00583	0.976463	0.97536	0.971923	1.00874	1.0022	1.02119	0.953382	0.977703	1.04587	1.02548	0.976076	1.02481	1.02696	1.0266
NM_001122957	0.630306	0.643628	0.656735	0.719959	0.702985	0.685283	0.690475	0.678331	0.726603	0.75456	0.690391	0.997424	0.750611	0.713081	0.699819	0.742639	1.00245	0.7766	0.768976	0.999687	0.766571	0.996132	0.769398	1.00685	0.77257	0.732183	0.770863	0.777171	1.00273	1.00441	0.779566	1.00252	1.00217	0.769246	1.00694	1.00363	1.00488	0.773796	1	0.770022	1.01257	1.00494	1.00091	0.775433	0.773536	0.764633	1.00494	1.00222	0.999349
NM_001017405	0.707091	0.733589	0.775779	0.819007	0.832742	0.85473	0.832688	0.83909	0.879985	0.859791	0.849384	0.879019	0.869064	1.0397	1.02216	1.01584	0.909077	0.999102	0.88621	0.881513	1.0038	0.890054	0.908846	0.904651	0.903596	1.02047	1.00077	1.00752	1.01233	0.893108	0.996562	0.906857	1.00961	1.00213	1	1.003	0.906604	1.01466	1.00252	1.01764	1.00933	0.997712	1.00527	1.00236	1.00199	1.02519	1.00306	0.908033	1.01568
NM_001014831	0.776353	0.791009	0.823408	0.859726	0.898818	0.850114	0.886045	0.829323	0.935539	0.921361	0.852425	0.971043	0.92847	0.958094	0.940904	0.951583	0.99242	1.00972	0.96393	0.973719	0.981737	0.980751	0.958745	1.03382	1.00005	0.972368	0.975197	0.980244	1.00569	0.996257	1.00408	1.00723	1.00229	0.969495	1.02441	1.00639	1.00045	1.00712	0.98929	1.0228	1.00924	0.999701	0.970353	0.985257	0.975804	1.00871	0.99647	1.02026	1.0182
NM_005885	1.0866	0.646064	1.09362	0.745187	1.01168	0.717101	1.04231	0.989462	0.968696	0.979078	0.744451	1.00984	0.957127	0.782968	0.974355	0.991408	1.03014	1.00744	1.01711	0.98341	1.01221	1.00571	1.06024	0.994489	1.013	0.972376	0.992917	1.0419	1.03256	0.99774	0.976109	1.03561	1.0612	0.980555	0.970369	0.970357	1.00952	0.973636	0.994588	1.0027	1.01542	1.01578	0.957055	1.00239	1.00651	0.983186	0.987745	1.06651	1.01391
NM_001193495	0.559492	0.599869	0.580723	0.718874	0.729128	0.834788	0.771678	0.877423	0.861873	0.836738	0.922232	0.831839	0.967661	0.983459	0.977795	0.923673	0.897249	0.919814	0.928551	0.950428	0.965649	0.913499	0.940541	0.95837	0.981733	1.02801	0.988368	0.965688	0.980727	1	0.974916	0.999141	0.984262	0.997581	0.988838	0.993014	0.987647	1.00824	0.999104	0.987009	1.01211	1.01735	1.04919	1.01117	1.02101	1.04598	1.03959	1.02901	1.01515
NM_005886	0.780888	0.808822	0.785754	0.863053	0.862068	0.975422	0.79302	0.982212	1.08803	0.92474	1.0069	0.925503	0.938704	1.10313	1.10766	0.998626	1.01106	1.00099	0.991365	0.942496	0.966809	0.993604	0.950182	0.986684	0.977018	1.00709	0.996582	0.972721	1.00508	0.958829	1.10634	1.00869	0.969347	1.08735	0.988283	0.992922	0.980253	1.0932	1.0018	0.996576	1.00816	1.01487	1.11058	1.08289	1.08688	1.01419	0.994317	0.964517	1.00316
NM_006051	0.868022	0.895619	0.92941	0.960905	0.948709	0.963295	0.964864	0.967074	0.948836	0.967597	0.971143	0.980895	0.962365	0.966249	0.982051	0.99256	0.981357	0.999368	0.979085	0.982396	1.01001	0.994647	0.981263	0.991193	0.991724	0.989937	1.01884	0.987825	1.00064	1.00438	1.00482	0.990688	1.00104	0.984567	0.998573	1.0017	1.00298	0.982544	1.01572	1.002	1.01586	1.01668	0.995453	0.990574	0.987097	1.00155	1.00403	1.0039	1.00153
NM_001265588	0.738746	0.784663	0.839609	0.837228	0.905594	0.961076	0.838456	0.921382	0.855421	0.904745	0.963331	0.945775	1.14274	0.986376	0.989067	0.935304	0.901964	0.956249	0.940131	0.932868	0.978194	0.997013	0.936576	1.00085	1	0.992836	1.0124	0.993226	1.12856	1.13342	1.14587	0.973276	0.952697	0.957464	0.999755	1.03171	0.996085	0.98044	1.15289	1.00572	1.13259	1.02686	1.01842	1.02366	1.01238	1.12274	1.02001	0.938201	1.16792
NM_001262	0.812343	0.885754	0.93414	0.899375	0.913638	0.951164	0.853819	0.93417	0.959656	0.930424	0.855323	1.10305	0.931002	0.888288	0.950726	1.0104	1.03036	1.0464	0.997001	1.06294	0.995269	0.976728	0.992276	0.981893	1.00782	1.01033	1.07584	0.96259	1.02434	1.04564	1.01364	1.05611	1.06895	0.991788	0.966646	1.00512	0.982029	0.945909	1.11271	0.998502	0.997215	0.976817	0.96079	0.894318	0.964207	1.08648	1	1.06325	0.968494
NM_006052	0.561132	0.658662	0.733001	0.889063	0.840018	0.842373	0.79907	0.855934	0.885373	0.926703	0.907327	0.937508	0.912134	0.940798	0.950415	0.98815	0.988351	0.965546	0.981326	0.963498	0.980566	0.981647	0.960474	1.00097	1.01821	0.996593	0.989887	0.99949	1.0071	0.997574	0.99906	1.00296	0.991364	1.0051	1.00416	1.0014	0.995563	1.0049	0.996284	1.00588	1.00535	1.00807	1.00863	0.998027	1.00236	0.997961	1.01891	1.00742	1.01188
NM_006019	0.893894	0.910376	0.899165	0.931516	0.981112	0.919306	0.911052	0.859728	0.957214	0.982324	0.848962	0.979715	0.965849	0.943483	0.936623	0.971005	1.00188	0.988453	0.965104	0.989584	0.991476	1.00389	0.989091	1.00283	0.983914	0.968801	0.983708	0.985696	0.996774	0.984345	0.994575	0.997436	1.01239	0.967547	1.00045	1.00098	1.00269	0.981327	1.00752	0.999997	1.00091	0.998165	1.01165	1	0.988559	0.98788	1.01319	0.9992	0.984348
NM_001265589	0.679778	0.743772	0.762694	0.779252	0.815368	0.754934	0.880901	0.761718	0.752884	0.859805	0.702801	0.961945	0.917469	0.822934	0.780744	0.942141	0.958422	0.916435	1.00684	0.962517	0.948386	0.971729	0.963723	1.0398	0.972598	0.849925	0.968626	0.955575	1.047	1.00446	0.965317	1	1.0312	0.969275	0.969335	0.966583	1.02204	0.977002	1.02892	1.00911	0.981536	0.979777	1.05416	0.956444	1.00908	0.955312	1.02549	1.06817	1.07945
NM_006055	0.595635	0.641414	0.64668	0.699085	0.759432	0.774668	0.746653	0.873209	0.859802	0.871993	0.910942	0.857506	0.915297	0.960939	0.94922	0.905564	0.892445	0.962664	0.939996	0.945678	0.972745	0.94274	0.983555	0.971197	1.006	0.995831	0.99751	0.969077	0.9767	0.990698	1.00351	1.02004	0.985507	0.997209	0.998922	1.01139	0.990856	1.00912	1.00418	0.995033	1.00359	1.0018	0.990569	1.0128	1.02545	1.02265	1.02466	1.01343	1.02105
NM_001252385	0.744825	0.761565	0.782172	0.874747	0.870712	0.920063	0.884218	0.897977	0.948475	0.932547	0.897686	0.962588	0.953764	0.950894	0.953987	0.96939	0.994966	0.994986	0.992854	0.975208	0.962026	0.968273	0.991088	0.996634	0.975581	0.972916	0.977308	0.98807	0.990773	1.01188	1.00285	1	1.00543	0.971591	1.00521	0.999469	1.00495	1.0149	0.99084	1.01937	1.00473	1.00499	1.0006	1.00359	0.982467	0.993829	1.00559	0.999537	1.00617
NM_001800	0.990073	1.00642	0.967437	0.922415	0.984035	0.956532	0.972614	0.970342	0.947844	0.979744	0.983572	1.03492	0.962666	0.920781	0.956671	1.01102	1.07172	0.995358	0.966798	0.968685	1.03159	1.00259	0.957591	0.961171	0.964283	0.966789	0.937126	0.999648	0.951149	1.04368	1.03597	0.98421	1.0012	1	0.97377	0.984948	0.998143	0.966337	0.990461	0.987575	1.01506	0.993575	0.991	0.983679	1.009	1.00976	1.0096	0.961386	0.951174
NM_006060	0.6401	0.762989	0.726332	0.696401	0.812699	0.829111	0.751918	0.836175	0.778906	0.772298	0.883611	0.833361	0.972101	0.906164	0.955978	1.04471	0.933662	0.826402	0.931739	1.02444	0.94881	0.808319	0.997233	0.975498	0.939092	0.995737	0.916843	1.01399	0.971623	1.28737	1.00392	1.00204	1.01029	0.979213	1.01036	1.0566	1.04208	0.981488	1.05063	1.22478	1.00289	1.03612	1.02873	0.986905	1	0.989421	0.990884	1.02926	1.05361
NM_006062	0.812638	0.807293	0.837969	0.885033	0.89251	0.984659	0.842311	0.961612	0.972524	0.980662	0.969823	0.974539	0.988219	1.00933	0.987366	0.974169	0.970386	1.0051	0.967918	0.959271	0.978113	0.994405	0.914212	0.987822	0.990583	0.993599	1.00403	0.99839	0.994655	1.00637	1.00796	0.967181	1.01045	0.991493	1.12987	0.983552	1.0004	1.00488	1.01394	0.996565	1.00415	0.991285	1.00099	1.01002	1.00181	1.01738	0.999471	0.99938	1.01276
NM_016656	0.728229	0.739569	0.796491	0.913654	0.881366	0.866883	0.899191	0.9071	0.894137	0.935804	0.894609	0.929369	0.915289	0.953393	0.963942	0.976647	0.929415	0.965482	1.00178	0.972265	0.963137	1.00158	0.948629	0.996063	1.01215	0.979486	1.00678	0.99667	1.00406	0.976644	0.96965	0.972749	1.01126	0.963105	1.01135	1.00545	0.997589	0.996817	1.03433	1.03795	1.02652	1.00789	0.998985	1.00831	1.01664	1.01013	0.992374	1.00428	1.01303
NM_006066	0.856735	0.826644	0.927841	0.956394	0.963235	0.97074	0.955873	0.988239	0.983189	0.972619	0.952879	0.994452	0.981625	0.989753	0.993159	1.00323	0.992288	0.986623	0.993141	0.999624	0.995602	0.998632	1.00473	0.97814	1.0058	1.00433	0.990657	0.999861	1.01955	0.994576	0.992066	0.994168	1.00501	0.992846	0.979765	1.00013	1.01088	0.996434	0.994351	1.00053	1.021	1.00963	0.99444	1.00071	1.00448	1.01463	1.00846	1.02514	1.03897
NM_006067	0.649549	0.681247	0.982477	0.961398	0.990989	0.630927	0.950691	0.592298	0.64303	0.969911	0.608884	1.03794	0.652784	0.630742	0.624211	1.02305	1.00744	0.987972	0.969769	0.967296	1.00289	1.00614	1.01146	0.973178	1.00492	0.974808	0.984228	1.02201	1.00717	0.969278	0.98914	1.0219	1.02331	0.937439	0.934207	0.960421	1.0295	0.998199	1.04153	1.01552	1.02763	0.980727	0.960555	1.01557	1.00728	0.993986	0.980528	1.0651	1.0045
NM_014254	0.838829	0.881496	0.844045	0.932409	0.898862	0.961472	0.968051	0.943803	0.968137	0.984466	0.942082	0.990557	0.95729	0.966194	0.970093	0.977026	0.998327	1.01606	1.02593	1.01245	0.964609	1.04969	0.964718	1.02039	1.02753	0.978467	0.974546	1.0506	0.982621	0.995897	1.04288	1.00299	1.00931	0.970737	1.03458	0.98989	0.959026	0.988234	1.01602	1.01956	1.03209	0.99402	0.990702	1	0.99422	1.00216	0.99111	1.01237	0.98774
NM_006315	0.80785	0.787416	1.01845	1.00716	0.831399	0.840553	0.852678	0.84635	0.839822	1.01064	0.835635	1.00328	0.98878	1.00986	0.858078	0.986459	0.996929	0.992216	1.01767	0.992381	1.00251	1.01076	0.992257	1.02437	1.02005	0.860702	0.99018	1.01028	0.99153	1.00029	0.998463	1.00782	1.01499	1.00068	1.00219	0.995666	0.994498	1.00365	0.978903	1.01122	1.00006	0.857758	1.00058	1.00854	0.997121	0.859781	0.862126	1.01782	1.00866
NM_006070	0.807587	0.822824	0.842757	0.904457	0.916785	0.944619	0.927575	0.984203	0.977554	0.966313	0.974714	0.954912	1.0164	1.00266	1.01439	0.953339	0.953379	0.977422	0.969723	0.984872	0.972092	0.971915	0.960274	0.979468	0.998574	1.01314	0.979091	0.974064	1	0.961077	0.970918	0.997326	0.992767	1.03436	0.972783	1.00461	1.00854	0.986248	0.997186	0.977465	1.00594	0.991491	1.05651	1.0237	0.99102	1.01531	1.03721	1.02067	1.01177
NM_006074	0.804886	0.880947	0.961239	0.917631	0.932918	0.976864	1.01895	1.00832	0.986936	0.95958	0.973865	0.953181	1.00494	0.990975	0.993179	0.992658	0.989567	0.997804	0.990254	1.00064	0.991101	0.98866	1.00221	0.991845	0.995201	0.988584	0.998035	0.993529	1.16338	1.01062	1.15835	0.99599	0.995445	1.00697	1.15494	1.00185	0.998432	1.17448	1.00186	1	1.16242	0.998345	0.999942	0.99973	1.00156	1.15825	1.00954	0.993169	1.17115
NM_019112	0.775478	0.771767	0.811437	0.913591	0.896106	0.882351	0.811351	0.862244	0.888049	0.885979	0.85098	0.945761	0.920466	0.91746	0.919597	1.02329	1.0054	0.992697	0.961827	0.988468	1.01845	0.98081	0.968732	0.960139	0.954761	0.98543	0.989056	1.03974	1.0268	0.998581	0.996441	0.986003	0.999944	0.986233	1.00045	1.00837	0.996308	1.05999	0.980145	0.994896	1.04954	0.98019	0.991838	1.02044	0.992883	1.00949	1.0756	0.989815	1.01074
NM_007168	0.663815	0.517669	0.771007	0.698948	0.679311	0.85518	0.840921	0.967289	0.883949	0.799311	0.989721	0.805341	0.995872	0.931916	1.03032	0.942092	0.953845	0.770399	0.940591	0.972973	0.958368	0.879955	0.915421	0.926113	0.948985	1.0683	1.02763	0.993959	0.924245	0.98672	0.996351	0.999577	0.98326	1.0203	1.0501	1.05556	0.989207	0.998631	1.02154	0.998909	0.990888	1.06623	1.06854	1.02941	1.0064	1.0569	1.02655	0.978415	1.01801
NM_201263	0.58929	0.643711	0.676169	0.769356	0.777026	0.888627	0.739464	0.894353	0.993725	0.823057	0.809427	0.831747	0.861497	1.00205	0.973328	0.876806	0.872146	0.987255	1.02647	0.887548	1.07284	0.882966	0.999641	0.966394	0.965075	1.0392	0.963924	0.912406	0.985679	1.08278	0.915888	1.16335	1.05561	0.901553	1.14141	1.00164	1.00584	1.06804	1	1.13334	1.20205	1.07062	0.985729	0.968116	1.17289	1.06262	0.990338	1.05651	1.0573
NM_006993	0.939838	0.967468	0.965825	1.01024	0.995325	1.05369	0.963221	0.968829	0.935914	0.967659	1.00189	1.00123	0.925979	0.96364	0.999666	0.989913	0.994893	0.996775	1.00666	1.01625	1.00504	1.01397	1.00275	0.976015	1.00567	1.0024	0.984799	1.0016	1.00975	1.01155	0.992844	0.966529	0.996468	0.984122	1.00465	0.976943	1.01523	1.03192	1.00109	1.00838	1.02138	1.01229	0.967107	0.990483	1.01615	0.984746	0.991984	0.997404	1.02515
NM_006339	0.956753	0.942277	0.964866	0.979143	0.980122	0.935422	0.959677	0.91467	0.951188	0.994953	0.91958	1.01544	0.980768	0.949873	0.948866	0.986621	1.0115	0.995434	0.986154	0.995273	0.998363	1.02276	0.990643	1.00629	0.997671	0.956418	0.982896	0.997779	0.990433	1.00175	0.996561	0.99743	1.00094	0.979585	0.993787	1.00116	1.0016	0.994582	0.991811	1.00229	1.00019	0.993415	0.999138	0.991048	0.982309	0.989349	0.989726	1.00228	0.999106
NM_018200	0.708129	0.722171	0.758726	0.857414	0.847317	0.878166	0.817844	0.914534	0.917649	0.892301	0.944539	0.925501	0.921542	0.947341	0.958097	0.995239	0.952145	0.977194	0.975866	0.981711	0.945218	0.97887	0.945203	0.96041	0.992242	1.02413	1.01017	0.9749	0.974032	1.017	1.00499	1.00483	0.972804	0.963795	1.01515	1.02648	0.976981	1	1.00346	0.994652	0.990754	0.987593	1.02244	0.992406	1.02694	0.995446	1.00366	1.00819	1.00971
NM_016270	0.891253	0.918495	0.954625	1.00244	0.962327	0.822536	0.923469	0.701565	0.904618	0.972011	0.817759	1.0502	0.892686	0.89002	0.841374	0.949414	1.05124	0.987979	0.98677	0.999224	1.00304	1.06552	0.975858	0.9915	0.986127	0.851762	0.949747	1.01575	0.955844	1.05119	1.01335	1.01603	1.07268	0.93399	1.05849	1.02968	0.968265	0.985369	1	0.990416	0.968834	0.962389	0.963953	0.969303	0.955154	1.00038	0.940242	1.02849	1.0066
NM_006079	0.555374	0.580687	0.721579	0.738876	0.743216	0.559632	0.742483	0.499064	0.620621	0.668128	0.529367	1.00406	0.655358	0.620353	0.601267	0.998824	0.9971	0.9943	1.00147	0.995684	1.00178	1.00446	1.00008	0.996827	0.993646	0.696045	0.993203	0.991747	0.995505	0.992436	1.00358	1.0035	1.00038	0.726984	1.00744	1.00148	1.00839	1.00136	1.00072	1.00502	1.01216	1.00042	0.730266	0.727608	1.00516	0.990203	0.997852	1.00317	1.00316
NM_006082	0.830436	0.858113	0.869695	0.919451	0.907209	0.942883	0.905152	0.964943	0.961326	0.942619	0.981702	0.967059	0.95002	1.00818	1.00245	0.975768	0.976569	0.980133	0.994392	0.980604	0.966986	0.999672	0.979941	1.00315	0.999511	1.00684	0.994887	0.990377	1.00451	1.00004	1.00234	0.981696	0.990292	0.987193	0.99725	1.00193	0.994376	0.986368	1.00295	1.0011	1.00284	1.00835	0.999454	1.00895	1.00716	1.03033	1.0033	1.00638	1.00089
NM_006084	0.663452	0.69694	0.761505	0.795077	0.767064	0.79145	0.793816	0.790683	0.793472	0.79714	0.825218	0.983907	0.822873	0.836589	0.837487	0.991613	1.00438	0.8129	1.01939	0.988327	1.01266	0.995935	1.00402	0.992137	0.999096	0.841967	1.00707	0.999317	1.01396	1.00569	1.00207	1.00702	1.00886	0.996658	0.996385	1.00397	1.00762	1.00295	1.01685	1.00731	1.00392	0.997607	0.995047	0.995587	1.01228	0.997063	0.999204	0.999368	1.01327
NM_001197181	1	0.786893	0.786429	1.07542	1.0722	0.701894	1.06956	1.13842	0.631527	0.792768	0.83381	1.08799	0.648924	0.942665	1.14812	1.0338	1.00283	0.757823	1.00688	0.814974	1.04628	1.11688	0.862388	0.969087	0.960229	0.911699	1.00577	1.14361	1.16855	0.96132	0.978181	0.923429	1.01645	1.09097	0.892474	0.862671	0.966183	0.924708	0.958051	0.931271	1.05795	0.8057	1.03542	1.07917	0.847451	0.936643	1.05279	1.09091	1.11132
NM_006994	0.719987	0.794237	0.780645	0.841704	0.882058	0.924107	0.810752	0.913502	0.96719	0.943028	0.946456	0.921241	0.942152	0.998234	0.969084	0.954283	0.967708	0.976617	0.976823	0.945304	0.985385	0.986343	0.93634	1.01414	0.985934	1.0122	0.997916	1.00988	0.994957	1.01094	1.09414	1.02058	0.949248	1.00577	0.974759	1.01967	1.01153	1.11091	1.01975	1.02118	1.07798	1.02001	1.09791	0.998392	0.99605	1.08553	0.978836	0.979339	1.0037
NM_001197237	0.993424	0.917124	0.647842	1.00394	0.986932	0.927639	1.0686	0.993772	0.983129	1.00409	1.0174	1.03027	0.990437	0.997737	1.01308	1.02947	1.00861	0.98428	1.00089	0.999572	1.03059	1.02431	1.04364	0.958642	1.00105	0.973811	0.986672	1.03464	1.04175	1.01355	1.03694	1.00506	1.02677	0.999628	1.00668	1.00255	0.962945	1.01545	1.00223	1.00735	0.986639	0.989188	0.982329	0.990586	1.02515	0.99675	0.996309	0.998472	1.02841
NM_014258	0.858031	0.940474	0.894667	0.904554	0.966603	0.922695	0.863626	1	0.941394	0.981269	0.970915	0.93194	0.977689	0.964036	1.01876	0.958743	0.967703	0.935794	0.953565	0.952613	0.991169	0.932738	0.94024	0.97465	1.0315	0.998129	1.01599	1.03689	0.992526	0.991984	0.992271	1.01527	0.967783	1.02588	0.999392	0.944954	1.03539	1.00827	0.966315	1.01585	1.01792	1.03729	1.01407	1.00451	1.05845	1.04231	0.992566	0.943933	0.981276
NM_001802	0.736212	0.776392	0.800569	0.915719	0.878096	0.930838	0.823003	0.888429	0.937205	0.953812	0.956238	0.935182	0.944238	0.973821	0.985555	1.00653	0.993751	1.00381	0.990434	0.992796	0.988367	0.987374	0.988386	0.986716	0.988627	0.994249	0.993238	0.983296	1.01342	1.02131	1.01641	1.00894	0.99314	0.98298	1.0051	1.01139	1.00418	1.01022	1.0182	0.997864	0.992241	1.00874	1.01482	0.997844	1.00495	1.00022	0.998672	1.01004	1.00899
NM_001144944	0.698067	0.712315	0.987941	0.998397	0.989925	0.980563	0.979108	0.978962	0.984091	0.995385	0.981254	0.995037	0.989449	0.981273	0.981662	0.997667	1.0014	0.993517	1.0025	0.996249	1.00088	0.995559	1.00378	0.998233	1.00033	0.986337	0.997733	1.00572	1.00332	1.00136	0.999513	1.00371	1.00716	0.997091	1.00098	1.00074	1.00118	0.999499	1.00511	1.00103	0.999022	0.996354	0.996392	0.991482	1.00885	1	0.999265	1.00075	1.0057
NM_006092	0.635521	0.680517	0.707334	0.845421	0.767437	0.883735	0.736124	0.814051	0.842719	0.962207	0.895025	0.890528	0.865836	0.924758	0.884348	0.976157	0.916016	1.00184	1.01642	0.988008	1.02417	0.923068	0.958516	0.968775	0.986181	0.924884	0.954655	1.05539	0.977585	1.06847	0.974562	1.04432	0.992425	1.01171	1.03116	1.08406	1.00463	1.01344	1.01913	1.0679	0.942188	1.0796	1.07115	1.00231	0.973282	1.0125	0.97347	1.05142	0.978529
NM_182643	0.673386	0.737716	0.76115	0.861233	0.890423	0.941495	0.912416	0.91313	0.980131	0.881641	0.949035	0.894208	1.07282	0.987027	1.00191	0.997273	1.00172	0.931923	0.968158	1.01485	1.03589	0.95223	0.988244	1.01377	0.987332	1.01589	0.979897	1.02856	1.0519	1.02396	1.03294	0.981104	1.02365	0.990049	0.978167	0.999872	1.02849	1.03554	1.00854	0.97803	0.986041	1.07061	0.991507	1.01117	0.998384	1.06843	1.01488	1.02776	1.00658
NM_006095	0.662708	0.637957	0.792246	0.800847	0.829971	0.811106	0.929447	0.934489	0.859533	0.879207	0.904769	0.919087	0.957369	0.899334	0.948027	0.957765	0.933385	0.963444	0.934022	0.939954	0.967669	0.978334	1.00127	0.996087	0.976389	1.01052	0.997734	1.03446	0.989887	0.948935	0.96612	1.02668	0.995238	1.04162	0.999235	0.993589	1.00681	0.954998	0.988113	0.9981	1.01472	1.00939	0.977201	1.06523	1.03717	1.00263	1.04167	1.02151	1.00481
NM_001135242	0.639035	0.687518	0.71613	0.831077	0.801531	0.84512	0.801802	0.794119	0.893323	0.852795	0.827421	0.949201	0.955929	0.931156	0.953867	0.944257	0.961822	0.957479	0.976014	0.985745	0.940707	0.965836	0.985794	1.00108	0.954616	0.989593	0.984993	0.985044	1.02017	0.98918	0.998144	1.01097	1.03449	0.982587	0.994906	1.02089	1.0174	1.00932	1.01155	0.986198	1.02277	1.0024	1.01076	1.00141	1.02181	0.997915	1.02433	1.04304	1.03978
NM_006097	0.806017	0.801666	0.808534	0.891324	0.892621	0.985596	0.875708	1.15044	1.01083	0.948626	1.15569	0.779766	0.97273	1.00253	1.02317	0.973977	0.979779	1.00062	0.965985	0.985162	0.996827	0.973081	0.965287	0.974254	1.0084	1.01389	0.962413	0.999995	0.982847	0.995949	1.00814	0.995151	0.969136	1.02129	0.992538	0.963432	1.00719	1.00772	1.00445	1.01745	1.00374	1.01283	1.02727	0.992251	0.994422	1.00411	1.01057	0.991123	0.999403
NM_015833	0.782086	0.713119	0.836661	0.819711	0.856303	0.887671	0.880466	0.854361	0.928534	0.90704	0.874169	0.924263	0.89714	0.926966	0.933173	0.913984	0.934036	0.981128	0.96741	0.963555	0.977483	0.960751	1.00441	1.02144	0.970554	0.984641	1.0147	1.00943	0.966678	0.988082	1.01022	0.986841	1.00046	1.02948	1.00105	1.00505	1.00487	1.00111	0.999335	1.00979	1.00215	1.0067	1.00029	0.984272	1.01165	1.0147	1.00448	1.1374	1.03014
NM_001263	0.739619	0.735522	0.769573	0.702504	0.816269	0.863425	0.815254	0.931067	0.934639	0.93669	0.925412	0.936383	0.959612	0.961436	0.969944	0.944911	0.954773	0.975962	0.948607	0.962192	0.964025	0.968407	0.941704	1.00433	0.999159	0.983363	0.977654	0.984433	0.974911	0.96775	0.976694	0.98676	1.00942	1.00795	0.984272	0.993869	0.998496	0.978094	0.980009	0.999923	1.00238	0.993707	1.01564	1.01039	1.0169	1.00124	1.01216	1.02279	1.01561
NM_001267552	0.89299	0.907182	0.939726	0.949362	0.955723	1.22007	0.948051	1.27987	0.979615	0.953986	1.26416	1.00205	0.995506	1.23796	1.24245	1.20663	1.00545	1.00147	0.979199	1.00509	0.973261	0.992915	0.979482	0.986567	0.954103	1.25276	0.994817	1.00219	1.01734	0.9817	0.99551	0.979041	1.00797	0.998454	0.997253	0.971613	0.996759	1.00443	0.990643	1.0019	0.988266	0.998691	0.992024	0.998257	1.19778	1.21811	1.0091	1.00776	1.00337
NM_006100	0.87598	0.826973	0.928842	1	0.828311	0.917985	0.886969	0.943583	0.849667	0.926516	0.925365	1.01614	0.948349	0.955533	0.977923	1.03047	0.998363	1.06024	1.01818	1.0053	0.965252	0.975388	0.976539	0.942938	1.00124	0.98657	1.02077	0.959514	0.979707	0.98272	0.991428	1.00505	0.985742	1.04633	0.932958	0.981231	0.996918	0.999045	1.01903	0.973889	0.983906	1.03403	1.02035	1.00928	1.01707	1.02585	0.999697	1.06124	1.04804
NM_006101	0.97594	0.913758	0.99209	0.920729	0.931932	0.951434	0.913713	1.17609	0.963693	0.930442	0.924386	1.25062	1.05206	0.956138	1.12339	1.19018	1.13376	1.07687	0.971366	1.07602	1.01601	0.980604	1.04717	0.991927	0.97453	1.02211	0.954938	1.12301	1.07812	1.0303	0.947015	1.06461	0.968025	1.19266	0.934288	0.976115	1.13587	0.971955	1.02042	1.01964	0.959702	0.987143	0.953586	1.1239	0.983946	0.95766	1.00736	1.08029	1.10631
NM_016134	0.840977	0.811403	0.869965	0.913795	0.919102	0.957488	0.908147	0.991675	0.977606	0.9667	0.977402	0.960148	1.00711	0.994747	1.00123	0.994745	0.989108	0.979956	0.991611	0.988082	0.971907	0.983284	0.977237	1.0005	1.00219	1.00824	0.989961	1.00532	0.982401	0.997823	1.00092	0.996736	1.00365	1.0085	0.984777	0.990791	0.994589	1.00332	0.974617	0.998584	0.999718	1.0132	1.0214	1.0067	1	1.00695	0.990042	1.0017	0.988414
NM_006317	0.866928	0.810656	0.917337	0.944385	0.952188	0.862176	0.939539	0.783626	0.871404	0.931381	0.800349	1.25458	0.945879	0.907602	0.887671	0.949722	1.00264	0.995182	0.990291	1.00306	0.984079	1.01651	0.9853	1.02506	0.984467	0.917269	0.965904	0.999603	0.998619	1.00963	1.00466	1.00556	1.0351	0.932408	1.01167	1.01893	1.00749	0.982837	1.0146	1	0.999316	0.98566	0.970148	0.960474	0.975155	0.971875	0.978909	1.03252	1.00931
NM_021034	0.97674	0.977179	0.982912	0.989553	0.985183	0.991316	0.992204	0.995703	0.995663	0.989086	1.0207	0.981764	0.998668	0.998904	1.01746	1.00133	0.991201	1.01756	0.99343	0.996773	0.993551	0.990735	0.987881	1.00354	0.991849	1.00558	0.995262	0.993705	0.989165	1.00514	1.00841	0.995201	0.99967	0.978279	1.0025	1.00098	0.995531	0.998776	0.997989	1.00215	1.00028	1.00656	1.0071	0.999164	0.99208	1.01848	0.997114	0.999174	0.996205
NM_001098531	0.99624	0.996664	0.968624	1.01605	1.00005	0.986019	0.974711	0.980113	0.992227	0.999502	0.996561	1.01209	1.00806	1.0043	1.03521	0.967515	0.988327	0.986113	0.998474	1.04386	1.00452	0.997739	0.994297	1.01926	0.975766	1.01137	0.977455	0.985261	0.996133	1.01613	1.03306	0.995305	1.00235	1.00073	0.983802	0.980788	1.02045	1.00633	1.00761	0.992477	1.0166	1.02499	0.990092	1.00494	0.985459	1.01416	1.01303	1.02185	1.0136
NM_014886	0.693157	0.690547	0.718767	0.994199	0.726439	1.01107	0.726302	1.00568	0.997858	0.999261	0.995406	1.00187	0.995576	1.00835	1.00468	1.00025	1.00547	0.999048	0.997448	0.998223	0.998976	0.997968	0.996122	0.997703	0.998713	0.997332	0.996408	1.00007	1.00182	0.99944	0.998438	1.00126	1.00121	0.998355	1	1.00115	1.00311	0.99479	0.993998	1.00131	1.01341	1.0047	1.00422	0.995816	1.00522	1.00664	1.00537	1.0044	0.999348
NM_001130145	0.682977	0.63643	0.749633	0.724852	0.766665	0.843626	0.871189	0.889505	0.905231	0.874106	0.936911	0.882124	0.961495	0.954212	0.964073	0.970285	0.974266	0.978575	0.992454	0.977632	0.993081	0.978207	0.989906	0.987488	1.00094	0.980184	0.996433	1.0119	0.994655	1.00742	0.997913	1.01712	1.00847	0.979099	1.01715	1.00396	0.997298	1.01396	1.01375	1.01642	1.01349	1.00576	0.989686	0.982421	1.00402	0.997081	0.977245	1.01235	1.01081
NM_001039619	0.761207	0.765936	0.809247	0.851695	0.88823	0.92547	0.828879	0.990769	0.967938	0.923895	0.976518	0.956589	0.960107	0.980483	1.00958	0.987146	0.956381	0.971346	0.994552	0.99645	0.992488	0.968105	0.95844	1.00169	1.01685	1.01833	0.984114	0.994933	1.01132	0.978288	1.00515	0.997852	1.01343	0.992462	0.991853	1.01504	0.997214	0.990289	1	0.989005	0.992285	1.00571	1.00143	1.02419	1.00497	1.01007	1.00557	1.0114	1.0133
NM_001243646	0.74249	0.966059	0.975181	0.977822	0.938723	0.961691	0.998218	0.999584	0.978092	0.996399	0.973898	0.970698	0.956847	0.998159	0.986765	0.97389	0.987656	0.981864	0.973989	1.01433	1.02826	0.983768	1.03005	0.984455	0.96744	0.997147	0.971714	0.98749	1.012	0.982064	0.977673	1.01862	1.01617	1.02087	0.986269	1.0346	1.02149	0.983766	0.982689	0.999326	1.00771	1.03214	1.01286	0.987531	1.02577	1.00026	0.952551	1.04484	0.995894
NM_016172	0.883653	0.915584	0.903297	0.934949	0.945304	0.971861	0.975919	0.984325	0.99712	0.988753	0.982623	0.972579	0.984898	0.980326	0.998913	0.979913	0.996459	0.983908	1.00935	0.988934	0.977952	0.984569	1.01054	0.970591	0.99195	1.00799	1.02381	1.0076	1.00807	1.01177	1.00309	0.996168	0.997573	1.02013	1.01167	0.997334	0.989868	0.999113	1.00333	1.00785	1	0.973997	1.01404	1.00929	1.00246	0.998363	1.02066	0.995662	0.990391
NM_006319	0.848278	0.892106	0.896686	0.962809	0.916854	0.956396	0.9643	0.948401	0.965993	0.959971	0.957621	0.986857	0.952361	0.963435	0.960456	0.973177	0.998142	0.985999	0.978194	0.9948	0.988899	1.00709	0.993772	0.99014	1.0063	0.98159	0.969713	0.984432	0.994881	0.99233	1.00474	0.992652	1.02826	1.00172	1	1.00057	0.992545	0.986996	1.00154	1.00491	1.00122	0.98303	1.00633	0.989995	0.9925	0.993999	1.00876	1.023	1.00254
NM_006320	0.936739	0.902306	0.953988	0.988097	0.957505	0.974407	0.986505	0.966945	0.980128	0.977147	0.967871	1.02045	0.983909	0.974632	0.985632	1.00294	1.00135	0.997768	0.986689	0.991656	1.00431	0.998127	1.00868	0.997408	1.00221	0.983852	0.995161	1.00266	1.01401	1.01003	1.00041	0.998873	0.998678	0.991091	0.9938	0.992981	1.00324	0.993052	1.00104	0.994231	0.996445	1.00177	0.988761	0.996232	1.00027	1.01033	1.01248	1.00856	1.00215
NM_006322	0.666614	0.694099	0.744253	0.738803	0.885963	0.891921	0.875296	0.943929	0.910966	0.910301	0.91975	0.910402	0.969864	0.955813	0.945423	0.941359	0.962294	0.991022	0.986967	0.947286	0.943029	1	1.00528	0.989223	1.00199	0.996203	1.00236	0.991177	0.980517	1.15744	0.974234	1.00372	0.994091	1.00962	0.966246	0.991267	1.00549	1.01371	1.0083	1.1775	1.15565	1.00652	0.99543	1.16454	1.17488	0.99885	1.17527	0.993627	1.16054
NM_006324	0.689527	0.670659	0.704585	0.747618	0.748971	0.778052	0.765237	0.778526	0.793699	0.767251	0.765922	0.774865	0.765369	1.00895	0.797926	0.998334	1.00052	1.00961	0.7967	1.00065	0.797036	1.00506	0.793406	1.00592	0.793493	0.787538	0.997463	0.794549	0.99494	1.0047	1.00198	1.00502	0.997374	0.749399	1.00797	1.0083	1.00508	1.00302	1.00019	0.998815	1.00443	1.00679	0.998597	0.77726	1.00749	1.00623	1.0061	0.996525	1.00222
NM_001803	0.977162	0.986482	0.983484	0.732243	0.981502	1.01728	0.72683	1.05017	0.989699	0.960711	1.07043	0.998533	1.06786	1.07165	0.969061	0.990386	1.00664	1.04232	0.999218	0.975811	0.984943	0.973928	0.978068	1.06932	1.00696	1.0571	0.702344	1.04035	1.01711	0.962113	1.04405	1.0515	0.986231	1.01085	1.06689	1.04358	0.970726	0.985653	0.995952	1.00808	0.97331	1.00562	0.988347	1.01385	1.01583	0.972047	1.08492	0.972777	1
NM_006330	0.643226	0.682757	0.651792	0.786362	0.786378	0.817228	0.774438	0.881733	0.895879	0.926025	0.903044	0.889779	0.945147	0.962956	0.970409	0.978003	0.972923	0.991612	0.981254	0.952438	0.998872	0.970029	0.997865	0.998966	1.01083	0.986981	1.00182	1.00248	1.00816	0.999943	1.00428	1.00409	1.00558	0.989173	1.01228	1.00099	1.0003	1.00992	1.00759	1.00052	1.00275	0.995282	0.9938	1.00177	1.01454	1.00294	0.998344	1.01296	1.00563
NM_006779	0.652493	0.703944	0.699001	0.72002	0.753194	0.737375	0.779076	0.946892	0.995061	0.790574	0.947279	1.00296	0.976904	0.83491	1.01473	0.991714	0.767979	0.989312	0.99408	0.997197	1.01472	1.00112	1.02725	0.994746	1.02927	0.983213	0.996285	0.787826	1.02147	1.02923	0.97244	1.02271	0.995323	0.995581	0.978669	1.01401	1.04022	0.991477	1.01758	1.02206	0.992189	0.98085	1.00098	0.973532	1.00492	0.982185	0.975201	1.00762	1.04887
NM_006331	0.926638	0.981749	0.997319	1.00643	0.965592	0.997649	0.99769	0.981134	1.00156	0.994332	0.98906	0.998704	0.997005	1.00536	1.00173	0.99771	0.997718	1.0034	1.00206	0.997864	1	1.00059	0.994166	1.00892	1.00157	1.00012	0.988762	0.997044	1.0064	0.998467	0.997058	1.00558	1.01287	1.00212	0.997181	0.997753	1.00431	0.999808	0.994278	0.992904	1.00215	1.00066	1.00005	0.995087	0.992413	1.00425	0.997838	0.999465	1.00111
NM_006332	0.882619	0.801365	0.915665	0.852191	0.905289	0.962075	0.946454	0.927553	0.974092	0.963785	0.949114	0.984265	0.978027	1.01477	0.9808	1.00218	1.01907	0.991255	1.00963	1.01565	0.979222	0.978605	0.991568	0.992602	0.995402	0.996083	0.995426	0.98105	0.974053	0.991516	0.999522	1.00663	0.99877	0.997274	0.994736	0.977945	0.988287	1.0093	1.00844	1.00735	0.992872	1.0009	1.00959	1.00887	1.01797	1.01145	1.01666	1.01866	1.00252
NM_001190265	0.648649	0.603197	0.769489	0.745452	0.757269	0.782957	0.75717	0.99423	0.953546	1.00014	0.81658	0.979504	0.993547	1	1.0216	0.997144	0.991303	1.01564	0.830041	0.951254	0.957801	0.997083	0.968179	0.98863	1.05767	1.04357	0.974944	0.979982	0.997902	0.950468	0.972356	0.958121	1.01096	0.993743	0.975131	0.972572	1.03027	0.950908	0.938221	0.824849	0.991861	0.985846	1.05245	1.0168	1.02692	1.05491	1.03342	1.02973	1.03968
NM_006335	0.97464	0.963871	0.982057	0.987936	0.979257	0.998754	0.985241	0.992511	0.987781	0.984634	0.997677	0.990991	0.987914	1	1.00291	1.00191	0.994982	1.01916	1.00718	0.997595	1.00242	1.00332	0.998801	1.00794	1.00097	0.993562	0.999218	0.993206	1.01498	0.996111	0.996565	1.01518	0.993715	1.0005	0.997713	0.997258	0.999589	0.999889	1.00541	1.0188	0.998797	0.997164	0.999573	1.00181	1.00184	1.01334	1.00286	1.00371	1.01722
NM_014887	0.592631	0.605518	0.627484	0.716391	0.699986	0.72252	0.830078	0.827379	0.760774	0.76733	0.783737	0.77344	0.790537	1.02492	1.02173	0.821436	0.811319	0.8251	0.828053	0.856174	0.824935	1.02715	0.814721	0.845924	0.844583	0.849345	1.02079	1.0216	1.02137	0.835113	1.0175	0.838582	0.849399	1.02829	0.841241	0.860206	1.01195	0.837777	0.873396	1.02834	1.01661	1.02779	1.00869	1.02424	1.01186	0.987561	1.03739	0.838474	0.856855
NM_006337	0.870942	0.878348	0.904192	0.952099	0.945267	0.967566	0.92783	1.12739	0.984245	0.970354	0.99084	0.977263	0.984345	1.15052	1.11706	0.998581	0.987641	0.990121	0.991451	0.993808	0.995824	0.975131	0.988136	0.985344	0.986885	1.13551	1.01125	1.0059	1	0.987492	0.996557	0.983428	1.00078	1.12881	0.989732	1.00777	1.00158	0.993789	0.99479	1.00053	1.00935	1.00986	1.1411	1.13033	0.990431	1.13526	1.00012	1.00005	0.987041
NM_014888	0.838664	0.775272	0.94505	0.972761	0.955746	0.972229	0.946118	0.967501	0.974739	0.976545	0.966021	0.986931	0.984335	0.987163	0.98887	0.970715	0.987884	0.989861	0.987883	0.990388	0.993231	0.997672	1.00059	1.00155	1.00327	0.979728	0.994951	1	1.00135	1.00255	0.993967	0.99497	1.00512	0.982214	1.00171	1.01475	1.01154	0.988405	0.999564	1.00012	0.990871	1.00694	0.994456	0.989654	0.991385	0.986053	0.99702	1.00077	1.02328
NM_006111	0.796198	0.795141	0.801769	0.877161	0.843192	0.971034	0.976374	0.957996	0.967116	0.963433	0.949678	0.902938	0.98299	0.999695	0.995672	1.03422	0.943331	1.02005	0.988531	1.01055	0.99491	0.983875	0.941598	1.0108	0.992916	0.998486	1.0142	0.964719	1.04052	1.0072	1.0102	0.98395	1.03204	0.983269	0.991551	1.00819	1.03045	1.01001	0.995635	0.988485	1.01902	1.034	0.976617	0.980484	1.00173	1.03663	0.983704	0.99628	1
NM_006112	0.960451	0.972415	1.06397	0.89323	0.915644	0.943588	0.928208	0.991653	0.999442	0.969808	0.984516	1.06859	0.931314	0.958075	1.01499	0.967876	1.01727	0.985485	1.01095	0.952383	1.04765	0.989564	1.0685	0.991649	0.953834	0.939872	0.969309	1.00722	1.08724	0.960331	1.03582	0.933416	1.07784	0.995105	0.9343	0.960529	0.992523	0.982012	1.00791	0.978711	0.992072	1.04898	1.01303	1.07031	1	0.97209	1.04619	0.975223	1.00194
NM_001128917	0.919247	0.955618	0.946095	0.973206	0.983694	0.949589	0.952215	0.970526	0.962524	0.986846	0.966103	0.994717	0.996078	0.965385	0.967974	1.00217	1.00165	0.98619	0.988199	0.990093	0.993019	1.0248	0.989635	1.01113	1.00599	0.980459	0.995449	1.0041	0.999843	1.00157	0.99007	1.00629	1.02554	0.994007	1.0006	0.998582	1.00632	0.989025	0.996454	1.00109	0.983756	0.994066	1.01709	1.00964	0.993205	0.985811	1.00925	1.00309	1.00198
NM_006116	0.78369	0.827131	0.783991	0.905545	0.89972	0.919769	0.92723	0.893428	0.967423	0.974011	0.913227	0.973539	0.973799	0.99667	0.992812	0.971415	0.962324	0.96639	0.973422	0.991652	0.977846	0.968704	0.955924	0.983844	0.980982	1.01391	1.00955	1.01355	0.987863	0.993614	0.987269	0.991299	1.00506	1.0199	1.01433	1.01017	0.999941	0.985018	1.00019	1.00467	1.0191	0.987502	1.0256	1.00973	0.982393	0.999841	1.0219	1.11279	1.01655
NM_006118	0.793321	0.79572	0.857632	0.915334	0.905489	1.00475	0.964004	1.00983	0.99455	0.990653	0.99006	0.963509	0.976898	1.03109	1.02945	1.0047	0.993514	1.00464	0.985039	0.996556	0.962315	1.01255	0.977785	1.01955	0.979765	1.00805	0.99385	0.982247	1.002	0.985485	1.00991	0.984041	0.992389	1.00673	1.00529	0.978055	0.994566	1.00452	1.00114	0.995086	1.00111	1.00735	1.01314	1.02343	1.00175	1.0107	1.00654	0.978707	0.982795
NM_001005340	0.63039	0.64703	0.703919	0.775074	0.822114	0.903293	0.820225	0.890607	0.91491	0.874376	0.937385	0.861334	0.983956	0.886322	0.947659	0.976263	0.996861	0.908013	0.982708	0.996141	0.946317	0.919996	0.955585	0.949654	0.998216	1.00952	0.934938	0.969947	0.980707	0.974603	1.01375	1.01736	0.994849	1.01858	0.997322	1.00105	1	1.01725	0.986317	1.00199	1.01695	1.01869	1.02121	1.03743	1.02296	1.0206	0.987936	0.986746	1.00679
NM_001127325	0.954123	0.938603	0.966664	0.993508	1.00294	0.981265	0.994867	0.976463	0.989433	0.997473	0.963969	1.01224	0.998032	0.970873	0.986972	1.00113	1.01804	0.98787	0.996499	0.991575	1.00504	0.993483	0.996529	0.997153	0.998998	1.00589	1.00372	1.00414	1.00507	0.992232	0.997308	0.998097	0.996025	1.00557	0.999525	1.00129	1.00647	0.999501	1.0005	0.99332	0.999995	1.00005	1.00932	0.994898	1.00002	0.996987	1.01444	1.01387	1.00967
NM_006342	0.680085	0.725837	0.818334	0.727573	0.85512	0.901203	0.798366	0.947632	0.918368	0.901257	0.931478	0.947477	0.91924	0.911325	1.02467	1.00714	1	0.979232	0.905482	1.04004	1.02741	0.966163	0.983417	1.02406	0.92898	1.04401	1.06345	1.00546	0.985217	1.07179	0.99512	1.04733	0.984731	0.925685	1.0615	1.05051	1.00962	1.03136	0.97856	1.01819	1.02047	0.956811	0.94761	0.978437	0.943338	1.03409	0.970878	1.03003	1.01909
NM_006343	0.698939	0.717719	0.724329	0.781782	0.832036	0.836629	0.86292	0.89603	0.906203	0.850214	0.900412	0.881565	0.963386	0.945472	0.983726	0.968797	0.933721	0.925949	0.948439	0.985685	0.946375	0.942694	0.931664	0.949212	0.949366	1.01242	0.962322	0.975518	0.955424	0.955335	0.968317	1.01445	0.997132	1.00487	0.983759	0.970004	1.02566	0.985504	1.01761	1.01006	1.00746	1.00023	1.02661	1.01639	1.00906	1.17599	1.17116	1.02763	1.02129
NM_006345	0.692185	0.658197	0.802503	0.794901	0.803562	0.893556	0.851411	0.944713	0.937038	0.925625	0.911808	0.921265	0.985058	0.97712	0.97866	0.969801	0.971962	0.962242	0.964918	0.993893	0.9746	0.992098	0.995536	0.970844	1.00254	0.992136	0.991849	1.01774	0.988389	0.978286	0.997032	1.01201	1.01957	0.997138	1.00066	0.996591	0.993209	0.987015	1.01731	0.999104	1.0143	1.00726	1.00322	1.01909	1.00056	1.00483	1.02451	1.01831	1.0229
NM_006347	0.946144	0.954348	0.985572	0.950263	0.980528	0.971981	0.982552	0.996423	0.979765	0.983977	0.992325	0.987709	0.985453	0.981999	0.988078	0.992437	0.994483	0.999984	0.997481	0.981224	0.989736	1.00988	0.997313	1.00201	0.99687	0.990403	1.00796	1.00584	1.00669	0.994289	1	0.981026	0.998627	1.23357	0.985903	1.01	1.00123	1.00092	1.00145	0.991679	0.999266	0.994971	1.21073	1.21443	0.996632	1.00421	1.23133	1.21906	1.01137
NM_006351	0.828046	0.862757	0.866251	0.958081	0.912094	0.996994	0.972269	1.3426	0.99405	0.960713	1.32825	0.97926	0.998011	1.27566	1.28343	0.986308	0.96945	0.980217	0.977384	0.979406	0.991261	0.992912	0.971708	0.979937	0.996423	1.24653	1.00884	0.998734	0.984525	1	0.990422	0.992728	0.96491	1.01642	1.0012	0.975973	1.00656	0.998246	0.985002	0.987289	1.01108	0.992204	1.01239	1.02791	1.00143	1.00644	1.00979	1.01616	1.0018
NM_001130675	0.756589	0.617928	0.789616	1.31594	0.803368	0.844574	0.879802	0.953233	0.961084	0.931223	0.940861	0.941482	0.981853	0.999945	1.00972	0.931427	0.943302	0.972824	1	0.96523	0.932553	0.99351	0.93902	0.996172	0.946812	1.2158	0.989526	0.988357	1.00076	0.961552	0.967932	1.00706	1.21857	1.00323	0.984107	0.986738	1.0027	0.982883	0.968294	0.971654	0.997787	0.990534	1.21968	1.20945	1.23105	0.993295	1.20569	1.23034	1.22103
NM_001185181	0.990704	0.985867	0.998686	1.33037	1.01621	0.992295	0.982908	0.985215	0.982543	0.998839	0.985874	0.992745	0.996284	0.987178	0.991018	1.00132	0.995014	1.00785	0.988062	0.993446	1.00481	0.989872	1.0071	0.988342	1.00921	0.994069	0.981274	0.99437	0.993065	1.004	1.00927	1.00092	1.01865	1.01213	1.00178	0.994929	0.997427	0.988368	1.00827	0.997722	1.00102	0.991127	1.00324	0.986836	0.990951	1.32664	0.99087	1.00749	1.01105
NM_006352	0.594699	0.613831	0.746426	0.752763	0.85391	0.833082	0.847186	0.83643	0.870014	0.873198	0.899115	0.907232	0.872773	0.894162	0.934695	0.974175	0.967932	0.977238	0.964343	0.970959	1.01434	0.998887	1.00948	1.00664	1.01933	0.987508	0.983334	1.00073	1.01639	1.00695	1.02447	1.00541	1.00603	0.956864	0.993332	1	1.01113	0.997432	0.953905	1.00443	1.01131	1.00841	0.980408	0.991374	1.01635	1.00948	0.997021	1.1205	1.00703
NM_006353	0.81362	0.841912	0.877647	0.924736	0.920457	0.905377	0.873409	0.917145	0.914055	0.9481	0.904472	0.957114	0.968472	0.939393	0.954889	0.979403	1.00665	1.00349	0.984865	0.97886	0.994169	0.995325	1.0038	0.976933	1	0.977084	0.981095	1.00483	1.00713	1.00156	0.986108	0.984121	0.992814	0.996543	1.012	0.997527	1.12207	0.994402	1.00479	1.00449	1.12536	0.998293	0.987659	0.995909	1.11622	1.00019	0.983904	0.985189	1.12541
NM_006355	0.646753	1.01816	0.658082	1.03007	1.01744	0.751175	0.975754	0.963935	0.953535	1.00151	0.977651	0.986083	1.03544	0.965395	0.955148	1.00863	0.985361	0.979549	1.037	0.977572	0.999499	1.00763	1.02862	1.01814	0.998968	0.966496	0.989023	0.983869	1.00753	1.01887	1.00427	1.02404	0.994507	1.02341	1.00302	0.979634	0.973821	0.983388	0.991743	1.00467	1.0109	0.984853	0.989847	1.02162	1.00519	0.984578	1.00951	1.00809	1.01429
NM_006356	0.777718	0.759253	0.812069	0.818804	0.814907	0.800552	0.824705	0.799901	0.793295	0.816607	0.803726	0.999927	0.809988	0.802367	1.00311	1.00088	0.82011	1.00062	1.00516	0.998548	1.00773	1.00254	0.992129	1.00153	0.99873	0.808684	0.820524	0.994901	1.01216	0.991737	0.99925	0.996422	1	0.997537	1.01125	1.00462	1.00272	0.994762	1.00424	1.00304	1.00496	1.00046	0.998112	0.998405	1.00315	0.995477	0.997561	1.00051	1.02308
NM_006357	0.839414	0.878752	0.895372	0.91563	0.948773	0.948301	0.947313	0.942503	0.942737	0.963888	0.956898	0.973996	0.958199	0.971086	0.980731	0.976418	1.00253	0.956801	0.990825	0.998441	0.9886	1.00325	1.01317	1.00619	0.996334	0.972769	1.01912	1.00344	1.04861	1.01902	0.999265	0.985505	1.00263	0.992486	1.02223	0.989469	1.00165	0.99305	1.01843	0.983357	1.00212	1.00297	0.996232	0.97146	1.01203	0.996943	0.978607	1.05521	1.01349
NM_001042537	0.578615	0.563357	0.609223	0.738385	0.775365	0.75284	0.868855	0.915216	0.894611	0.834439	0.89751	0.840682	0.906454	0.935312	0.985498	0.919794	0.942433	0.948511	0.938185	0.964401	0.881332	0.900129	0.965474	1.02947	1.01204	0.996564	0.93171	1.01791	0.933085	1.02984	0.962003	1.03032	1.00931	1	1.02281	0.967633	1.02896	1.01116	1.00116	0.99575	1.00524	1.03162	1.01864	1.01413	1.00238	1.01252	1.02107	0.995378	1.01884
NM_006361	0.703566	0.613498	0.976224	0.947951	0.930866	0.916518	0.943691	0.702399	0.965364	0.945274	0.923213	0.94571	0.982885	0.988459	0.945955	0.92205	0.941628	1.02485	1.04652	1.01534	0.982451	0.993281	1.0618	1.08956	0.986522	0.96909	0.991195	0.894934	0.98469	1	1.00386	0.971994	1.00545	1.02819	1.03181	1.03233	0.995613	0.998319	1.00049	1.02046	1.03252	1.00209	0.993675	1.06026	1.05606	1.01461	1.00368	1.02471	1.04486
NM_001081491	0.764387	0.785498	0.826334	0.880437	0.912517	0.901555	0.839379	0.990944	0.949017	0.934028	0.935566	0.959198	0.94138	0.983725	1.01109	0.987589	0.986934	0.987241	0.969039	0.992216	1.00042	0.96938	0.983456	0.980439	0.962243	0.990656	0.997148	0.991585	0.991185	0.998465	0.996478	0.999432	0.989834	1.00584	0.982958	0.993337	1.00842	1.01105	0.996961	0.994798	1.0031	1.01062	1.0147	1.01112	0.997064	1.01826	1.01308	1.00417	1.00905
NM_032985	0.665795	0.776666	0.761966	0.805481	0.842424	0.910063	0.910551	0.959898	0.950767	0.934321	0.960791	0.950755	0.972247	0.987835	1.00578	0.939252	0.959721	0.97888	0.983234	0.984346	0.971766	0.991177	0.980689	0.994274	1.00096	1.01233	0.978168	0.998087	1.01182	0.985221	0.981239	1.00983	1.01414	1.01055	0.990122	0.995427	0.993869	0.988986	1.00687	0.992012	1.00447	0.999498	0.99822	1.02225	1.0129	1.00669	1.01791	1.0086	1.24575
NM_006364	0.613594	0.614635	0.656547	0.752128	0.789842	0.833063	0.82787	0.8608	0.881509	0.889152	0.923235	0.851602	0.919518	0.926964	0.963925	0.964547	0.918759	0.968258	0.96358	0.948023	0.972031	0.966975	0.939372	0.979732	1.09118	0.965505	0.979478	1.11528	0.988206	1.00305	0.995498	1.10575	0.998456	0.959054	1.09751	0.998551	1.10714	1.09955	0.996292	0.997616	1.1009	1.00223	1.00103	0.996564	1.00717	1.00715	0.993191	0.987492	0.995372
NM_006366	0.677379	0.801149	0.740337	0.872009	0.88017	0.89337	0.778222	0.891825	0.88238	0.918845	0.974576	0.904905	0.879738	0.949289	0.965301	0.958174	0.95598	0.993015	0.983058	0.973976	0.980872	0.982879	0.98021	0.985423	1.01091	0.941597	1.00161	1.012	1.02122	1.01709	1.15769	0.998787	1.00818	0.980738	1.17431	1.01009	1.00478	1.01083	0.997782	1.00817	1.01304	1.01062	0.995229	0.984807	1.19171	0.99511	0.990194	1.01817	0.987151
NM_006367	0.755993	0.783287	0.800935	0.886248	0.871673	0.931999	0.872401	0.963323	0.958921	0.923021	0.953569	0.942545	0.96294	1.0026	1.00553	0.963017	0.962445	0.988707	0.973356	0.976877	0.976732	0.983958	0.963085	0.982838	1.00266	1.01183	0.975438	0.992447	0.999126	0.971168	0.992093	0.986801	1.00494	0.968722	1.00125	1.00135	1.00699	0.988766	1.00733	1.00307	1.01141	1.00934	1.0008	0.985016	1.01356	1.01242	1.0014	1.01014	1.01484
NM_006371	0.963376	0.965697	0.975768	0.98059	0.998701	0.98805	0.989435	1.00532	0.984198	0.955301	0.973163	1	0.983703	1.00301	1.0062	1.00445	1.01603	0.982412	0.999891	1.00563	0.991622	0.99916	1.02374	0.975228	0.974268	1.00151	0.962943	0.978919	1.02765	1.01007	0.988726	0.998395	1.00074	1.0103	1.00834	0.982326	1.01056	0.988725	0.982977	1.03049	1.02299	1.01211	0.995237	1.01906	0.998013	0.998313	1.0218	1.04714	1.02696
NM_001159677	0.604224	0.56864	0.644524	0.68065	0.674268	0.90442	0.941568	0.973784	0.984544	0.873026	0.904734	0.957809	0.998148	0.980032	1.0049	1	1.00697	0.975586	1.01832	1.01942	1.02427	0.981602	1.06491	1.00968	0.918347	1.00266	0.992346	0.95361	0.950394	0.99426	1.02494	0.990573	1.06297	1.06228	0.965652	0.97441	1.01146	0.998268	1.01996	0.936946	1.0145	1.0106	1.00346	1.02744	0.979134	0.984418	1.05527	1.07969	0.978779
NM_006373	0.744779	0.792954	0.819723	0.913415	0.884065	0.916498	0.939257	0.889981	0.951849	0.950404	0.902349	0.963363	0.931146	0.961629	0.960371	0.976712	0.981596	0.985346	0.99033	0.993425	0.996387	0.99375	0.981457	0.987811	0.983612	0.971949	0.991028	0.996449	0.995177	0.997813	1.00261	0.992222	1.01875	0.987913	1.00555	1.00194	1.00972	0.997837	0.996932	1.01027	1.00732	1.00693	0.997792	1.00006	1.01104	1.00776	0.989891	0.992174	1.01864
NM_006374	0.882855	0.879385	0.910409	0.970334	0.981893	0.970747	0.95022	1.17881	0.978268	0.989188	0.984773	1.00132	0.982384	0.971926	0.977744	0.98421	1.00091	0.997215	0.99631	1.00071	0.98857	1.01219	0.993995	1.01048	0.988289	0.986645	1	0.986723	0.994867	1.00606	0.990002	1.00476	1.00713	0.992112	1.00454	1.00892	0.999779	0.996979	0.997958	1.00014	1.00055	0.991733	1.00378	0.990501	0.988125	0.984214	0.992744	1.14106	0.995452
NM_182314	0.524597	0.559504	0.542877	0.569052	0.675379	0.675983	0.734984	0.742664	0.757332	0.995952	0.980714	1.00409	0.988304	0.997964	0.990184	0.993989	0.999452	0.991168	0.984742	1.0082	0.997795	0.9953	1.00612	1.01098	0.996266	0.994849	1.00495	0.983217	0.993688	1.00691	0.994959	0.993579	0.997645	0.98996	1.00494	1.00436	1.00569	1.0032	0.989009	0.985671	0.992636	1.00761	1.00042	0.993655	0.997978	1.00768	1.01866	1.02061	1.00563
NM_006377	0.665069	0.705127	0.721223	0.823752	0.84736	0.858744	0.903256	0.904203	0.899133	0.86817	0.902295	0.888918	0.992384	0.969092	0.998562	0.947721	0.934369	0.942495	0.910656	0.95132	0.977805	0.940449	0.930629	0.935929	0.962529	1.03135	0.981669	0.965425	0.996933	0.973249	0.977599	1.00897	1.02663	1.01732	0.987693	0.985244	1.00975	0.981387	0.973927	0.967608	1.01421	1.0064	1.0507	1.01235	1.00964	1.01567	1.08372	1.03199	1.0472
NM_006540	0.948265	1.21942	0.911524	0.947564	0.856907	0.917288	1.18474	0.88983	0.906845	0.908091	0.931049	0.904994	1.02044	0.971554	0.940722	0.932118	0.885695	0.970831	0.955404	0.949682	0.994742	0.937758	0.927444	0.962898	1.01403	0.989852	1.00754	0.996769	0.951947	0.95792	0.982036	1.00664	0.991927	0.985157	1.03526	1.01068	0.975334	0.981089	0.981368	0.997724	0.968793	1.01017	1.02169	1.03552	1.01574	1.00594	1.00511	1.02233	0.954462
NM_004364	0.821308	0.814499	0.870884	0.907357	0.898329	0.861481	0.905163	0.834599	0.888893	0.941849	0.850059	1.02196	0.937024	0.920791	0.881331	0.942349	1.03371	1.00256	0.99711	0.969777	0.965318	0.991203	0.967054	0.982692	0.977012	0.918847	0.970496	0.989708	0.993172	1.03082	1.00804	1.01467	1.04407	0.971264	1.01096	1.0122	0.989342	0.994579	1.00924	1.00795	1	0.98295	0.998733	0.975704	0.96363	0.97797	0.994546	1.00972	1.01133
NM_001178061	0.741537	0.726148	0.779063	0.973772	0.927034	1.08944	0.746833	1.10243	1.13312	0.939357	1.15455	0.949139	1.00247	1.05554	1.08707	0.990332	0.976122	0.971341	0.992534	0.939781	0.996904	0.916625	0.996014	0.96306	0.971333	1.12223	1.02619	1.00792	1.01449	1.01568	0.923515	0.97693	0.995062	1.01479	0.982131	1.04581	0.983281	0.989507	1.06498	1.03471	0.995519	0.987194	1.00476	1.04146	1.04766	1.00688	1.07671	1.02301	1.01627
NM_032108	0.674017	0.6223	0.728875	0.7183	0.703673	1.13556	0.706844	1.17405	1.10036	0.783232	1.16478	0.708433	0.981952	1.16268	0.999427	1.03148	0.955908	0.966248	0.992505	1.03788	0.982314	0.810079	0.999326	1.01755	1.00519	1.00436	1.03748	0.968089	1.04798	0.991525	1.01716	0.992204	0.981529	1.06797	0.984381	1.00115	1	1.05286	1.05503	1.07273	0.997252	0.96966	1.04738	1.03818	0.99344	1.0272	0.698653	0.766811	1.00759
NM_004263	0.685758	0.747439	0.702123	0.872951	0.886905	0.904427	0.900797	0.88791	0.94349	0.925017	0.951429	0.926462	0.926656	1.02479	0.956567	1.01175	0.993304	0.935187	1.01892	0.988535	0.980017	0.996658	0.974929	0.991098	1.01526	0.994989	0.990716	0.994055	0.994352	0.994413	1.15571	1.1424	0.993185	0.991926	0.996054	0.984059	1.15622	0.986931	1.05487	1.03695	1.01397	1.01422	0.97311	0.974638	0.987506	1.0128	1.00382	1.15573	1.00631
NM_006378	0.685413	0.661999	0.727244	0.767504	0.817712	0.815416	0.906673	0.869016	0.881525	0.839053	0.90482	0.892422	0.911816	0.984501	0.923216	0.962466	0.971095	0.950923	0.945862	0.935837	0.971037	0.94834	0.951441	0.942181	0.974032	0.983548	1.01922	0.948714	0.991907	1	1.00059	1.00436	0.968666	0.981355	0.995195	1.00622	1.00758	1.00756	1.00112	1.00239	0.991536	1.01558	1.04574	1.01321	0.998725	1.02721	1.00364	1.02053	1.01908
NM_020210	0.723071	0.746853	0.764236	0.873002	0.857752	0.908345	0.889191	0.930164	0.941977	0.943309	0.911539	0.954762	0.885158	1	0.977587	0.965599	0.959641	0.954121	0.972312	0.949798	0.962849	0.97438	0.961275	0.96148	0.99582	0.992351	0.992323	0.985365	0.99376	0.995498	0.983486	0.994018	0.999617	1.00642	0.992836	1.00102	1.00768	1.00964	0.997686	1.00406	1.00219	1.01643	1.02658	1.00758	0.999949	1.03453	1.0483	1.04067	0.986875
NM_005194	0.871094	0.944588	0.944861	1.01927	0.963961	0.819827	0.937481	0.699589	0.826226	1.00181	0.763572	1.05802	0.930028	0.847339	0.859005	0.911559	1.03568	0.968556	0.977396	0.966091	0.950769	1.05736	0.99898	1.02178	1.0119	0.85431	0.979054	0.973495	1	1.02929	1.00628	1.04033	1.03416	0.911908	1.03859	0.97963	0.962655	0.969501	1.02003	1.00223	0.96868	0.961541	0.960414	0.944658	0.966875	0.949884	0.949421	1.0489	0.987965
NM_006379	0.652255	0.578409	0.717299	0.769229	0.780958	0.821085	0.789482	0.880291	0.843668	0.854457	0.918138	0.865251	0.934666	0.916661	0.964924	0.921675	0.900587	0.938806	0.950921	0.928067	0.959763	0.962817	0.915876	0.962967	1.00498	0.97848	0.997918	0.996133	0.980837	0.944731	0.969828	1.02378	0.997067	0.960629	0.996615	0.961597	1.00204	0.975055	0.97142	1.00247	1.00013	0.971855	1.00942	1.02563	1.02437	1.008	1.01241	1.0143	1.00123
NM_006380	0.634491	0.662098	0.691983	0.708077	0.725193	0.740844	0.738554	0.781516	0.760966	0.965763	0.999014	0.760037	0.920336	1.00618	0.975544	0.777636	0.949283	1.00886	1.00461	0.993774	0.945883	1.01471	1.0352	1.05137	1.00624	0.985159	1.00913	0.958739	0.955719	0.98339	1.01126	0.97047	0.96182	1.07466	1.00171	0.966381	0.975231	1	0.999133	1.03333	1.0141	0.998032	1.01372	1.09231	1.0588	1.02237	1.06868	1.01369	1.02532
NM_006329	0.67454	0.735654	0.775321	0.875013	0.828951	0.930034	0.869814	0.941461	0.939691	0.912387	0.971718	0.860006	1.00679	0.984487	0.974634	0.994721	0.989636	0.898913	0.991352	1.00462	0.965658	0.962331	0.982527	0.975694	0.993405	1.00413	1.00168	0.991083	1.00263	1.00905	1.00297	1.02597	1.00191	1.01475	0.973826	1.00818	1.01011	1.0349	1.01453	1.00105	1.00412	0.991433	1.00328	0.982855	1.00327	1.00308	0.993831	0.991487	1.00835
NM_006383	0.952661	0.973453	0.957168	0.935873	0.97322	0.943899	0.998486	1.00232	1.00032	0.959117	0.990968	1.02074	1.00971	0.996767	0.987056	0.98851	0.995007	0.969795	0.994924	0.989872	0.976025	1.00535	0.975062	1.00125	0.978091	0.984929	0.991928	0.988357	1.00777	1.01294	0.989856	1.03651	0.949243	1	0.977579	0.998063	0.981689	1.02154	0.987862	1.00476	1.00964	0.977377	1.00741	0.993956	0.969223	0.994263	1.01355	1.0135	0.976717
NM_006384	0.97244	0.965348	0.98661	0.992828	0.98718	0.977949	1.00158	0.961923	0.976638	0.99531	0.962396	0.98891	0.989599	0.976954	0.984719	1.00011	1.00305	0.99387	0.992559	0.99698	1.00038	0.994503	0.999195	0.99869	1.00133	0.986096	0.993979	1.00078	1.00213	0.997727	1.00373	0.99582	1.00096	0.995077	1.00086	1.00872	1.006	1.00024	1.0006	0.997328	1.00008	1.00933	0.997101	0.993099	0.996275	1.00959	0.997838	0.999483	1.01015
NM_005195	0.923917	0.993445	0.983854	1.02699	1.00494	0.743645	0.986295	0.637365	0.839372	0.980933	0.66164	1.03827	0.967598	0.770679	0.748873	0.952857	1.02872	0.991731	0.975628	0.995826	0.982085	1.04822	0.974438	1.03906	1	0.902159	0.976504	0.987309	0.982357	1.02995	0.981679	1.02537	1.03603	0.920535	1.02965	0.998233	1.00129	0.976976	1.00157	1.00589	0.984693	1.00046	0.943724	0.954794	0.974424	0.952085	0.946705	1.02546	0.995288
NR_049752	0.932303	0.841473	0.934972	0.86958	0.959489	0.945749	0.865718	0.991477	0.940327	0.924132	0.946762	0.942944	0.95888	0.981626	0.989888	0.989653	1	0.996243	0.977788	1.01629	0.997428	1.00847	0.980244	0.990804	1.00089	0.986674	1.02404	0.996019	1.01689	1.03009	0.973077	0.98385	0.993576	1.00041	0.990714	1.01063	1.00454	1.02483	0.99612	0.99274	1.01307	1.00223	0.983451	0.996149	1.02191	1.02677	0.979597	0.999267	1.16141
NM_006389	0.601478	0.597729	0.67274	0.793199	0.79363	0.875783	0.856402	0.957068	0.952957	0.894028	0.929174	0.926136	0.955241	1.0024	1.0009	0.955616	0.941819	0.967329	0.971548	0.967063	0.924865	0.978103	0.930602	0.977657	0.998831	1.02699	0.969409	0.948437	0.986489	0.949053	0.975783	0.970476	1.00009	1.00129	0.969476	0.985118	0.985717	0.972152	0.989772	0.987188	1.01862	0.972525	1.0297	1.03957	1.01914	1.0125	1.05463	1.0427	1.01498
NM_006390	0.580007	0.627475	0.645313	0.720386	0.772252	0.8162	0.88174	0.866217	0.824057	0.889703	0.927019	0.828768	0.956761	0.98044	0.96215	0.905259	0.886138	0.92845	0.948893	0.923121	0.939218	0.946552	0.929754	0.95039	0.994462	1.00397	0.998418	0.953331	0.950389	0.980229	0.979036	1.00182	0.967717	1.01015	0.987161	1.00623	0.979283	0.995168	1.00158	0.972006	0.999702	0.996071	1.0421	1.02867	1.02003	1.01831	1.03983	1.00907	0.994597
NM_006393	0.522522	0.429698	0.509753	0.504221	0.608991	0.717945	0.581754	0.772727	0.726804	0.689757	0.778354	0.763882	0.826322	0.815325	0.838042	0.81582	0.751689	0.817447	0.796981	0.732676	0.817018	0.762951	0.852396	0.795638	1	1.00128	0.808868	1.00462	1.00179	0.841613	0.854342	1.0032	0.841154	0.765364	0.999447	1.00167	0.851163	0.858339	0.797453	1.00084	1.0032	1.00296	0.825477	1.0042	1.00264	0.819618	1.00719	1.00964	0.838079
NM_006396	0.888283	0.855769	0.897157	0.893258	0.863579	0.894088	0.887574	0.841972	0.911258	1.02918	0.855114	0.874838	0.898538	0.862719	0.891602	1.01744	0.885367	1.01953	1.0339	1.0225	0.90633	1.00379	0.899897	1.02745	1.06233	0.901727	1.03607	0.905301	1.0361	1.05925	1.01579	1.05116	1.01352	1.01772	0.895979	1.02934	0.906692	1.02867	0.898371	1.06053	0.888852	0.912717	1.01343	0.998658	1.01989	1.04588	1.0258	1.0306	0.897088
NM_006397	0.75407	0.716665	0.725712	1.04424	0.728194	0.736366	0.776609	0.716774	0.800049	0.780023	0.755008	1.00396	0.800551	0.823617	1.03507	0.78759	1.00754	1.00026	0.998458	1.0066	1.00597	0.813525	0.993453	0.982353	0.997113	0.792256	0.803034	1.00516	1.01085	1.02112	1.01298	1.00467	1	1.01618	1.02488	0.992476	0.992338	0.999302	1.03077	0.98567	1.01338	1.00254	1.02524	1.02922	0.801716	0.981677	0.982716	1.01678	0.799516
NM_014262	0.806955	0.855263	0.842959	0.91294	0.967529	0.920121	0.960213	0.98104	0.966059	0.987401	0.959132	0.959636	0.947917	0.977127	0.987014	0.990553	1.0334	0.980251	0.963526	0.960748	1.01049	0.997604	1.00194	0.984184	0.990906	1.01346	0.982718	1.01318	1.00636	1	0.965243	1.02763	0.989512	1.00316	1.014	0.995762	1.01352	0.997588	1.00577	0.9909	1.00618	0.991126	1.0388	0.9934	0.990535	0.996404	0.996319	1.0101	0.989366
NM_001199868	0.657912	0.750055	0.713479	0.994592	0.734065	1.01007	0.746428	1.04002	1.02673	0.977267	1.01175	1.01225	1.02193	1.00571	1.02671	0.983667	0.977887	0.992194	0.985951	0.996846	0.993165	1.00968	0.995555	0.988752	0.990801	1.00912	0.987364	1.00872	0.984841	0.981525	0.986354	1.00041	0.977275	1.02692	0.990537	0.989458	0.992026	0.990412	1.00208	1.00208	0.997302	1.00121	1.01997	1.01676	0.997491	0.980945	1.01061	1	1.00108
NM_001806	0.718191	0.765061	0.789256	0.906265	0.826694	0.878749	0.899611	0.964787	0.953994	0.898605	0.957141	0.910106	0.957043	0.974191	0.972193	0.951296	1.12932	0.991544	0.948205	1.10366	0.910734	1.12319	1.13239	0.98929	0.972613	0.976247	0.980989	0.97917	1.14211	0.958907	1.11048	1.11383	0.971781	1.12755	1.12617	0.962753	1.10086	1.10961	0.968541	1.11865	1.10795	0.976381	1.09696	1.10744	1.11188	1.09325	1.09944	1.12532	1.10553
NM_006401	0.912245	0.920262	0.959862	0.980882	0.979693	0.941738	0.979895	0.934164	0.951551	0.960816	0.93291	1.02327	0.959419	0.952504	0.95651	0.973169	1.01871	0.994199	0.998524	0.998925	0.993367	1.02789	0.992227	1.02069	0.996235	0.965691	0.985734	0.991799	0.995622	1.01775	1	1.01583	1.0284	0.958259	1.00432	1.01527	1.00669	0.994493	1.0118	1.00413	1.00173	0.997784	0.981827	0.972347	0.986937	0.977397	0.975485	1.02768	0.991974
NM_006402	0.967349	0.972386	0.996029	0.980371	0.990023	0.975945	0.995894	0.974008	0.979521	0.993924	0.982691	0.999403	0.985806	0.977707	0.986745	1.00317	1.00154	1.00598	1.0012	0.997707	1.0007	1.00427	0.997424	1.00362	1.00029	0.987907	1.00466	0.995818	1.01123	1.00227	1.00036	1.0037	1.0047	0.99911	0.997878	1.00018	0.997108	0.997597	0.999619	0.997907	0.999715	0.999772	0.998975	0.995266	1.00203	1.0059	0.990124	1.00001	1.00099
NM_006404	0.812281	0.942916	0.909408	1.19805	0.984469	0.934655	0.950954	0.896586	0.997848	0.909023	0.880157	1.00232	1.00473	0.970348	0.960839	1.01044	1.01908	1.02301	1.00582	1.03178	0.998545	1.0071	1.00687	0.97308	1.00163	0.963012	0.973886	0.979924	0.994245	1.1981	0.997782	1.00327	0.982442	0.991087	0.982659	1.18776	1.16959	1.00501	1.01511	1.01822	1.00375	1.02622	1.00246	0.974032	1.02096	1.01897	0.994624	0.996414	1.03231
NM_006405	0.796219	0.855157	0.838474	0.888352	0.909054	0.95992	0.94682	0.953002	0.98602	0.952079	0.938857	0.975776	0.979299	0.973168	0.964589	0.97444	0.975875	0.988741	0.989534	0.997578	0.951105	1.00396	0.991188	1.00507	0.998237	0.982293	0.99111	0.984755	1.0005	0.973541	1.00221	1.00612	1.00537	0.993632	0.98648	1.00368	1.00753	0.986494	1	0.99234	1.008	1.00387	1.00092	1.01292	1.00163	0.993677	1.00594	1.00439	1.01193
NM_006406	0.66001	0.60023	0.755556	0.777208	0.757442	0.720106	0.755554	0.687623	0.738436	0.732176	0.689413	1.00931	0.741909	0.725754	0.724201	0.773191	0.999112	1.00094	0.996513	1.00249	0.785036	1.0061	0.995165	1.0083	0.999539	0.743773	0.776633	0.998847	1.01283	1.00605	1.001	0.997111	1.01468	0.748395	1	1.00141	1.00745	0.774921	1.00031	1.01418	1.00802	1.00469	0.757273	0.754214	0.783007	1.02254	0.765507	1.01189	1.01646
NM_006407	0.710156	0.637318	0.791161	0.835231	0.826209	0.829666	0.801105	0.846826	0.839296	0.837129	0.823974	0.882448	0.846923	0.872799	0.990548	0.998968	0.987164	0.997149	0.875074	0.880619	0.994347	0.995296	0.87746	1	1.01566	0.994649	0.876862	1.00716	1.0225	0.986302	0.876942	1.00178	1.03832	0.870174	0.99873	0.993096	1.02662	0.995256	0.999881	1.00765	1.01393	0.996417	0.874761	1.0041	1.04828	0.996295	1.0065	1.02428	1.04059
NM_006408	0.891703	0.83511	0.987525	0.848784	0.991103	0.982051	0.978321	1.00174	0.98529	0.988795	0.98769	0.998952	1.00579	0.994077	1.00212	1.0126	0.998745	0.999849	0.99898	0.995293	0.998804	1.00064	0.995629	0.999507	1.00052	0.996949	0.994123	1.27334	1.26829	1.01265	1.01447	0.994277	1.00212	0.997459	1.00546	1.00263	1.00108	0.995946	1.0068	1.00074	1.0023	0.998455	0.996823	0.995884	1.00157	1.00108	0.99483	1.01499	1.00493
NM_006409	0.786002	0.815755	0.834783	0.857112	0.915094	0.930799	0.861778	0.980943	0.966818	0.970828	0.991578	0.956858	0.92894	1.001	0.997695	0.994684	0.981596	0.995572	0.985329	0.996609	0.990275	0.983799	0.961635	0.996746	1.10922	1.1052	0.997486	0.994702	0.993161	0.994906	0.998851	0.995744	1.11293	1.00222	1.11078	0.993878	1.11036	0.996317	1.1062	0.993934	1.10837	1.11049	1.00218	1.00029	1.11398	1.12389	1.0012	0.997679	1.11758
NM_001098522	0.874522	0.83837	0.931136	0.956509	0.936655	0.871521	0.923874	0.92533	0.949193	0.942982	0.88109	1.00206	0.984066	0.929616	0.973715	1.18668	1.19222	0.957358	0.956139	0.991956	0.972374	1.1927	0.976302	1.17305	1.19192	0.943522	0.952341	1.19621	1.19055	1.00926	0.943454	1.00941	1.00813	0.986967	1.18102	0.973121	1	0.969471	0.99889	1.01007	0.972561	0.965133	0.98353	0.944941	0.957159	0.953318	0.965291	1.19341	1.19052
NM_006412	0.887768	0.931417	0.915723	0.917222	0.943724	0.949122	0.927659	0.949918	0.956264	0.985641	0.939577	1.00273	0.960344	0.954101	0.967516	0.970433	1.03038	0.99183	0.993504	0.989972	1.00952	0.989083	0.945901	0.987845	1.00642	0.981239	0.974459	0.980547	0.98895	1.00375	0.971302	1.00111	1.00175	1.00591	1.01169	0.980816	1.01641	1.0128	0.981088	0.995956	0.998006	0.977141	1.00676	1.01593	0.984722	0.984237	1.0019	1.0082	1.00159
NM_001104546	0.957626	0.790602	0.926226	0.968881	0.904296	0.959614	0.990294	1.0915	0.893047	0.95493	1.00271	1.02301	0.929801	1.03576	0.991982	1.04395	1.03201	1.05237	1.09399	1.03976	0.98327	1.01897	1.02445	1.05983	0.919722	1.01392	0.970453	1.03481	0.938745	1.0091	1.00618	1.00281	1.00157	1.06091	0.938067	0.900877	1.00931	1.00682	1.05612	0.988963	0.978658	1.02578	0.972315	1.01578	0.96539	0.938124	1.04896	0.959349	1.0589
NM_006415	0.706434	0.699715	0.834186	0.865363	0.870039	0.857587	0.881407	0.94538	0.898578	0.931861	0.940882	0.933482	0.952928	0.980611	0.990849	0.94734	0.945285	0.973181	0.969414	0.96904	0.972441	0.962305	0.964047	0.957481	0.995328	1.02313	0.987806	1.0168	0.998303	0.983687	0.964894	0.987708	1.01925	0.999337	0.983207	0.989971	1.01926	1.00328	1	0.98788	1.13587	0.994048	1.01483	1.0243	1.02684	1.02063	1.0299	1.01428	1.13724
NM_006416	0.749887	0.728415	0.796015	0.835603	0.863948	0.859598	0.864341	0.916713	0.880243	0.938174	0.913516	0.966168	0.936147	0.952361	0.960247	0.940843	0.948751	0.967958	0.998328	0.973303	0.987317	0.983869	0.963802	0.971442	1.01674	1.00258	0.955961	1.00451	1.00028	0.962645	0.976141	0.983198	1.15081	1.14497	0.967666	0.989412	1.00446	0.979893	0.997331	0.98705	1.01174	0.995894	1.00659	1.00249	1.14324	1.00208	1.15327	1.15792	1.1499
NM_006996	0.659547	0.693623	0.773318	0.792188	0.841785	0.836085	0.823029	0.898521	0.875965	0.883447	0.873513	0.917781	0.940375	0.932523	0.926181	0.951598	0.948152	0.979579	0.929587	0.960396	0.978366	0.984586	0.974049	0.928278	1.0168	0.95506	1	0.997086	1.00274	0.982966	0.959071	1.02789	1.02931	0.943721	0.988549	1.0228	1.02418	1.00894	1.00776	1.03722	1.01051	1.04977	0.977271	0.991407	1.00421	0.988245	0.999399	0.99322	1.03875
NM_006417	0.550393	0.710806	0.66328	0.808057	0.770747	0.782541	0.8065	0.767912	0.803428	0.769159	0.804266	0.76196	1.01125	1.00072	0.855525	0.855669	0.835975	0.811779	0.800748	1.0108	1.01981	1.00742	0.80491	0.820994	0.849742	1.0109	0.831899	0.833471	1.01545	1.02494	0.831866	1.00683	0.848872	0.995487	0.785178	1.0297	1.00887	1.01357	1.00667	0.865192	0.850426	0.838492	1.00967	1.01039	1.00879	1.01701	1.01437	1.01822	1.00969
NM_006420	0.61005	0.661347	0.739079	0.789359	0.789128	0.82517	0.938437	0.847462	0.834787	0.834495	0.904787	0.829663	0.91423	0.9152	0.941495	0.928352	0.886695	0.920656	0.925093	0.911172	0.945024	0.932234	0.974525	0.9578	0.994164	1.01485	1.00399	0.983055	0.954141	0.96441	0.974575	1.01728	0.971756	0.992161	1.00227	1.00005	0.970256	1.00536	0.993007	1.00597	0.988986	1.03059	0.990836	1.01661	1.03809	1.02407	1.00257	1.03158	0.997383
NM_006421	0.58576	0.605805	0.598546	0.676152	0.715932	0.792751	1.02223	0.858004	0.839009	0.828904	0.884809	0.818522	0.959118	0.967238	0.961067	0.903382	0.885368	0.923745	0.920086	0.924968	0.938084	0.92523	0.889584	0.923849	0.997258	1.03222	0.978328	0.977239	0.946797	0.95986	0.968884	1.00441	0.980231	1.00141	1.01106	0.985619	0.951907	1.02127	0.999753	0.991973	0.991512	1.00542	1.02722	1.03723	1.01152	1.03716	1.06253	1.0457	0.962512
NM_006423	0.971253	0.941666	0.992631	1.16088	0.983017	0.893934	1	0.856065	0.963434	1.17132	0.849289	0.992265	0.994365	0.944762	0.944469	0.984514	0.993838	1.17943	1.17485	0.999166	1.17683	0.998749	0.995177	0.994673	0.998623	0.966456	0.995638	1.17297	0.997037	0.993765	0.99612	1.17551	1.17296	1.18637	1.18671	1.18431	1.16769	1.17752	0.997772	0.997826	1.17853	0.994038	1.19629	1.18731	0.992405	1.22163	1.18783	1.2261	1.17516
NM_006425	0.608871	0.642151	0.695817	0.740999	0.745236	0.785126	0.792239	0.964993	0.961915	0.778631	0.960066	0.776322	0.944494	1.0393	0.985068	0.967996	0.958173	0.991256	0.99476	0.980262	0.992683	0.97216	1.01718	1.00406	1.01306	0.986989	0.967043	1.03495	1.00332	1.02653	0.984173	0.992063	1.03599	1.00202	1.00168	0.970564	0.989679	1.02847	0.97359	0.9857	0.994463	0.99509	1.00886	1.032	1.00837	1	1.00819	1.03914	0.989052
NM_006426	0.744924	0.775744	0.818376	0.936542	0.931483	0.964264	0.806538	0.980004	0.940361	0.957574	0.96365	0.964333	0.947435	0.949676	1.1575	1.00546	1.00914	0.964493	0.95884	1.01393	0.978619	0.962901	0.982309	1.00759	0.973566	1.02179	0.987373	1.01912	1.00864	0.987466	0.977804	1.00076	0.992053	1.02641	0.965344	1.01436	1.00379	0.997372	1.00022	1.01329	1.03376	1.01168	0.970437	0.991245	0.966792	1.00833	1.00923	0.999085	1.00975
NM_006427	0.962341	0.999136	0.979105	1.22607	0.986847	0.948659	1.00592	0.943786	0.961067	0.9975	0.949417	1.01194	1.0049	0.979198	0.973945	0.994868	1.00218	1.23127	0.986295	0.994975	1.0063	1.23212	0.979379	1.2283	0.996997	0.981544	0.995279	0.992524	0.993953	1.23071	1.23246	0.99062	0.997779	1.22999	0.991948	1.0101	0.997341	0.992069	0.996614	0.994923	1.00117	0.996084	1.24058	1.00075	0.980717	0.992691	0.990286	1.00454	0.992916
NM_006428	0.767284	0.746754	0.810559	0.789098	0.816792	1.00645	0.757418	1.04969	1.00026	0.806199	1.04576	0.828782	0.993102	1.02116	1.04126	0.997782	0.993915	0.989963	0.996266	0.987064	0.992559	0.989606	0.988069	1.00464	0.83977	1.04803	0.822981	1.00893	1.00301	0.808494	0.998936	1.00978	1.0002	1.0051	0.99729	1.00535	0.984795	1.00692	0.994224	0.82249	1.00562	1.01428	1.02759	1.00379	0.991924	1.01424	1.02524	0.991775	1.00751
NM_001166285	0.801649	0.852685	0.834107	0.924147	0.89036	0.954666	0.936342	1.18437	0.949742	0.97575	1.17037	0.96643	0.970554	0.973081	1.16349	0.972498	0.980738	0.99319	1.00255	0.990746	0.993098	0.982685	0.976485	0.98385	1.00214	1.15348	0.997839	0.996174	1.00882	0.990564	0.999508	0.991725	1.00389	1.15267	1	0.998378	0.996147	0.999866	1.00013	0.993747	1.00059	1.13728	0.991672	1.15547	1.0013	1.14561	1.15781	1.13972	0.995381
NM_006430	0.569618	0.587547	0.594274	0.683106	0.677145	0.981815	0.635023	0.985914	0.984008	0.986661	0.995514	0.991575	0.982181	0.990068	0.993506	0.993903	1.00017	0.996516	1	0.998998	0.992929	0.99462	0.999432	0.99669	0.999982	1.00693	0.998493	1.0008	1.00383	0.993636	1.00234	0.998279	1.00338	0.994134	0.999101	1.00221	1.00748	1.00194	0.999657	1.00112	1.00116	0.999945	1.00409	1.00128	1.00802	1.00803	1.00301	1.00236	1.01098
NM_001198842	0.73655	0.781677	0.788932	0.867288	0.871308	0.936782	0.875481	1.00902	0.97811	0.945829	0.985877	0.957138	0.979395	1.03794	1.0263	0.9377	0.926794	0.961473	0.965603	0.962857	0.962942	0.966713	0.936131	0.974053	0.996533	1.04374	0.961825	0.981996	0.972312	0.959615	0.9635	0.969667	0.9946	0.99255	0.965928	0.983686	0.984338	0.979831	1.0101	0.985232	1.00169	1.0032	1.0203	1.04883	1.00177	1.03931	1.03569	1.01853	1.00753
NM_206862	0.76838	0.769791	0.760394	0.826564	0.88792	0.8919	0.95062	0.924949	0.864297	0.933938	0.971064	0.864179	1.00575	0.981554	1.00543	0.902016	0.928536	1.04773	0.937852	0.944781	1.02167	0.940186	0.95898	0.949512	1.00658	1.00808	0.940544	0.956603	0.984004	0.985317	0.933248	0.986896	0.979603	1.04743	1.0036	1.05319	0.992615	1.03419	0.925166	1.07864	0.976161	1.0671	1.01109	1.05932	1.06011	1.02723	0.982725	0.967114	0.980301
NM_001034954	0.660536	0.699424	0.709234	0.793155	0.823533	0.846847	0.927661	0.924044	0.926288	0.883429	0.973035	0.82637	0.985032	0.938493	0.975967	0.975577	0.937082	0.960846	0.942689	0.991723	0.971185	0.941102	0.953657	0.953294	0.998685	1.02809	1.01083	1.00405	0.971064	0.994814	0.990713	1.01407	0.976254	1.00273	1.02299	0.996385	1.01336	1.02811	0.992607	1.00815	1.03006	1.01492	1.01354	1.00347	0.998822	1.00233	1.00096	0.991928	0.980004
NM_006435	0.989493	0.971098	0.992258	0.98722	0.977274	0.999554	0.989449	0.995661	0.993847	0.997266	0.997406	0.97688	1.02218	1.00016	1.00388	1.00515	0.997358	0.999203	0.989419	0.997406	1.0037	0.987822	0.987886	1.00035	0.999346	1.01763	0.996972	0.997103	1.00169	1.01684	0.995024	1.00003	0.99961	1.00886	0.998465	1.01667	0.998198	1.00746	0.985437	1.00038	1.00439	1.01288	1.01636	0.99756	1.00177	1.0275	1.01773	0.990745	0.998653
NM_006442	0.992129	0.997556	0.993466	0.985329	0.987644	0.992106	0.990917	0.973662	0.994824	0.997092	0.959255	0.997144	1.0042	0.984576	0.988022	1.00305	0.999852	1.00488	0.982397	0.999762	0.999022	1.00386	0.986234	1.00339	1.00011	0.998516	1.00044	1.00008	1.00195	0.988541	1.00316	0.994116	0.99909	1.00051	0.997226	1.00246	1.00149	0.995226	0.998669	0.997309	0.992689	1.00932	0.999816	1.00154	0.995109	1.00504	0.995739	0.99339	1.00237
NM_001810	0.822479	0.794115	0.813589	0.882258	0.886085	0.837076	0.961589	0.806722	0.931405	0.93496	0.805471	1.00971	0.913695	0.921867	0.889603	0.930706	1.01896	0.985712	0.997734	0.958905	0.952995	1.01974	0.961287	1.00366	0.989632	0.939665	0.983717	0.960911	1.00023	1.0326	0.991851	0.990504	0.998803	0.979253	1.02021	1.00045	0.994562	1.01922	0.977046	1.0036	1.00432	0.986583	1.00317	0.993893	0.973061	0.964089	1.00669	1.02433	0.994124
NM_199184	0.799672	0.837269	0.987273	0.843206	0.837719	0.656039	0.818974	0.623905	0.727335	0.985993	0.590191	1.00647	0.803633	0.668576	0.693593	0.799732	1.01916	0.997686	0.993773	0.843192	0.840465	1.0032	0.837253	1.00869	1.00454	0.72542	0.838599	0.99911	1.0031	1.00192	1.01423	1.00485	1.01137	0.819364	0.840841	1.00429	1.00154	1.00005	0.830433	1.00754	1.00903	0.994354	0.989696	0.814657	0.808027	1.01025	0.849675	1.0065	1.01091
NM_001042550	0.643756	0.662736	0.691974	0.773583	0.847637	0.896683	0.969049	0.94013	0.887275	0.834769	0.945528	0.865841	0.997009	1.00751	1.01633	0.902597	0.922212	0.982471	0.944522	0.920474	0.956463	0.963909	0.976573	0.915499	1.0058	1.0075	1.0326	0.974733	0.956366	0.97003	0.991799	1.00266	0.98117	0.965211	0.952333	0.995496	1.00173	0.998961	1.01245	0.951075	1.01267	0.990143	1.05189	1.05947	1.00204	1.04567	1.04311	1.04372	0.968105
NM_006445	0.626034	0.686743	0.644169	0.75002	0.783025	0.861261	0.808585	0.906067	0.887917	0.875193	0.966582	0.826572	0.982281	1.00546	0.992973	0.897381	0.87898	0.908503	0.930865	0.918637	0.92353	0.920156	0.918425	0.961317	0.990836	1.03813	0.992562	0.962921	0.956229	0.977879	0.960448	0.98971	0.958505	0.984543	0.984355	0.986092	0.968185	0.984498	0.987021	0.999034	1.0084	1.00816	1.05308	1.04488	1.02843	1.04105	1.0576	1.03178	1
NM_012111	0.874954	0.897308	0.903705	0.942703	0.930625	0.94068	0.959067	0.951035	0.988117	0.964724	0.948006	0.979402	0.976804	0.979659	0.970623	0.980151	0.982517	0.974655	0.988042	0.980424	0.985865	0.985109	0.955439	0.988749	1.01442	0.992052	0.995323	1.0006	1.01109	0.988194	0.994017	0.977462	1.02349	1.00822	0.991749	1.00893	0.997211	0.987276	0.996793	0.994734	0.999418	1.00661	1.22249	1.00882	1.00662	1.21966	1.01566	1.01434	1.01684
NM_001812	0.765272	0.731048	0.77507	0.818524	0.914287	0.994052	0.87331	0.991973	0.922731	0.94737	0.965083	0.915879	0.982247	0.997048	0.984346	0.960887	0.905751	0.967401	0.935606	0.979706	0.986604	0.964416	0.931503	0.987745	0.989016	1.03021	1.00503	0.972532	0.969453	1.00866	0.995848	1	0.982224	1.01153	0.974144	0.995045	1.00997	0.976725	1.02648	1.025	1.02749	1.02094	1.02002	1.02444	1.00324	1.0013	1.01856	0.987251	0.986055
NM_001032410	0.706639	0.686817	0.693897	0.815315	0.833555	0.902193	0.887542	0.935474	0.942368	0.906211	0.92423	0.880353	0.952414	0.987253	0.974183	0.95725	0.906815	0.985094	0.925216	0.957822	0.979246	0.965069	0.940271	0.94968	1.00054	1.01364	0.985141	0.979848	0.986282	0.960327	0.982791	0.987606	0.972336	0.97926	0.998901	1.00308	0.985294	1	1.01727	0.996876	1.01671	1.00753	1.00541	1.00368	1.03205	1.01371	1.01047	1.02737	1.02232
NM_006449	0.942868	0.950961	0.967233	0.974149	0.982973	0.949522	0.96342	0.944466	0.960321	0.972133	0.94523	1.01168	0.984089	0.955188	0.975903	1.29747	1.30197	0.983965	1.29837	1.29402	1.30893	1.28485	1.31086	1.33571	0.996857	0.962505	0.98942	0.988174	1.30585	1.28173	0.997219	1.00428	1.01337	0.983419	0.999324	1.30157	1.29961	1	1.29015	1.2914	0.996897	0.992952	0.985494	1.32587	0.983227	0.982788	0.980426	1.34268	1.01236
NM_006451	0.504843	0.567871	0.573908	1.02025	0.984115	0.966502	0.952414	0.590898	0.98655	0.977974	0.582996	0.960899	0.618168	0.998972	0.982075	0.979152	1	0.975445	0.993688	0.985135	0.981865	1.03266	1.0243	1.01562	1.03073	0.996426	0.967601	0.993892	1.01998	0.965931	0.996514	0.983084	1.00626	0.983442	0.9817	0.967271	1.00097	0.980118	0.992787	0.995299	1.0016	1.01928	1.0013	1.01783	0.996402	1.00979	1.03407	1.03887	0.989906
NM_006452	0.77802	0.796295	0.8589	0.935026	0.916019	0.966031	0.938217	0.995116	0.99218	0.976104	0.988063	0.975317	0.994992	1.01185	1.00585	0.978495	0.970324	0.979307	0.996852	0.978643	0.985265	0.981025	0.979909	0.993065	1.00007	1.00301	0.992298	1.00372	1.01671	0.99107	1.0006	0.996154	0.996621	0.997907	0.99816	0.99713	1.00096	0.998288	0.991052	0.995996	0.997495	1.00287	1.01096	1.00383	1.0057	1.00325	1.15414	1.15428	0.999293
NM_006453	0.800516	0.79578	0.813337	0.864758	0.863465	0.895197	0.86745	0.92161	0.973599	0.950047	0.91315	0.943223	0.967625	0.958122	0.969118	0.973314	0.979923	0.951495	1.01812	0.982115	0.967082	0.979465	0.986254	0.979959	0.978474	0.99173	0.974185	1	1.03429	0.965086	1.00399	1.01318	1.03622	1.00156	0.991038	1.00037	1.03437	0.983394	0.98958	1.05048	1.02414	0.98796	1.02108	1.02326	1.00914	1.01348	1.16696	0.996425	1.01986
NM_006455	0.880556	0.859833	0.894064	0.929839	0.908078	0.947772	0.961524	0.912726	0.942407	0.979879	0.92983	1.01454	0.993171	0.958467	0.976811	0.961425	0.999623	0.978564	1.01248	0.955352	0.994656	1.0443	1.02751	1.02558	1.0018	0.989685	0.986967	0.984211	0.989909	0.977242	0.954474	0.996609	1.02268	1.00527	0.987369	1.00064	0.993963	1.02882	1.01416	0.991018	1.00032	0.986885	0.996914	1.02882	0.988275	0.994366	0.978856	1.0261	1.02017
NM_001256426	0.607515	0.719805	0.749487	0.87745	0.85541	0.826456	1.00575	0.901756	0.847585	0.887752	0.957636	0.937687	0.883216	0.970402	1.01711	0.959573	0.928081	0.972091	1.01581	0.881838	0.919282	1.00965	0.913446	1.02443	1.06805	0.975625	1.05791	0.921176	0.976211	1.05071	1.03218	0.938127	0.9497	0.930175	0.994359	1.06053	0.967321	1.00879	1.06013	0.961363	0.980523	0.954062	1.09205	1.08938	1.06998	1.09648	0.987913	0.987521	1.06464
NM_006458	0.691162	0.684963	0.780771	0.827811	0.847548	0.87172	0.860914	0.800138	0.935403	0.905379	0.795841	0.953638	0.917007	0.94246	0.860936	0.960247	0.975361	0.960518	0.947108	0.971654	0.953329	1.00417	0.970805	1.00419	0.98455	0.951801	0.96022	0.969755	0.998978	0.986689	0.992694	0.992662	0.990452	0.937601	0.980864	1.02155	1.01171	1.01008	1.02557	0.991782	1.01928	1.0186	1.0028	0.99777	1	0.990715	0.992442	1.02615	0.994072
NM_006459	0.689001	0.733038	0.776863	0.817177	0.831201	0.924996	0.892139	0.951177	0.934845	0.937934	0.976658	0.945898	0.971969	1.00539	0.985686	0.975809	0.972376	0.998365	0.978162	0.974428	1.00347	0.988224	0.962927	0.950702	1.01231	1.01103	0.989426	0.993053	1.00513	1.00642	1.00281	0.99856	1.03116	0.993511	0.987266	0.999244	0.973217	0.9985	1.00245	1.02309	0.991256	1.00773	0.990844	0.997007	0.990664	1.02678	1.01749	1.0212	1.01626
NM_006460	0.95244	0.995589	1.02758	0.999684	1.02274	1.01647	1.02678	0.987236	1.01284	1.00325	0.981978	1.04125	1.00201	0.989127	0.99377	1.01409	1.00387	0.998057	0.993656	0.996619	1.00944	0.995533	0.997885	1.02261	0.994966	1.00236	0.996285	1.00317	1.01317	0.99559	0.984202	1.00377	1.01028	0.992322	0.993406	1.01112	1.01612	1.00415	0.988838	1.00384	0.999143	1.00165	1.00076	0.988385	0.996764	1.00783	1.00007	0.992784	1.01423
NM_006461	0.801396	0.829303	0.849271	0.798084	0.96993	0.960806	0.822392	1	0.982635	1.03877	0.971647	0.915441	1.03799	0.951985	0.975938	0.981645	0.968924	1.03107	0.940971	1.06001	0.998713	1.02718	1.00391	0.970422	1.01823	1.04733	0.982129	1.01305	1.00982	1.00529	1.01382	0.983091	0.95611	0.992764	1.20169	1.03683	0.982241	0.994699	0.957787	1.0048	1.00382	0.962605	1.02237	1.00919	1.03876	1.04225	1.14394	0.937087	0.958366
NM_031229	0.760592	0.790061	0.826612	0.874148	0.872214	0.828636	0.884917	0.809375	0.897381	0.929472	0.852725	0.947563	0.921507	0.902756	0.905457	0.9574	0.982832	0.968204	0.978215	0.994365	0.994954	1.00471	0.954638	1.00361	0.96736	0.951252	1.01268	0.959777	1.00028	1.05008	1.02891	1.03605	1.01058	1	1.0265	0.992337	0.97934	1.03377	0.984397	1.03168	1.01908	1.03207	1.00078	0.958349	0.974081	0.995875	0.972692	0.973162	0.956307
NM_213622	1.00448	0.848327	1.01233	0.89572	0.962624	0.943202	0.943514	1.08345	0.98048	0.968957	1.01437	0.976063	1.02681	1.00195	1.11919	0.953249	1.02771	0.978078	0.980744	1.0318	0.974192	0.96545	0.976878	1.0641	0.978998	0.995133	0.98851	1.11444	1.00666	1.02194	1.03871	1.02466	1.02085	0.990296	1.04057	0.96764	1.01972	0.995449	1.01302	0.995646	0.968692	1.00695	1.01196	1.00602	0.945717	1.01818	1.01187	1.05964	0.983977
NM_001206840	0.70122	0.651234	0.678322	0.759761	0.804027	0.88986	0.885965	0.95563	0.904394	0.903179	0.973964	0.93147	0.993245	0.988985	1.00131	0.966218	0.959809	0.984118	0.935267	0.966021	0.963644	0.986977	0.968161	0.97554	0.984555	1.02068	0.983042	0.985331	0.964696	1.02029	0.967538	1.03668	1.00402	1.04302	0.996181	0.997878	0.991354	0.989268	1.01519	0.999991	1.01286	1.0151	1.01483	1.0046	1.03145	1.03804	1.02657	1.01781	1.02043
NM_006465	0.754687	0.774937	0.78801	0.872039	0.854918	0.936846	0.845872	1.01515	0.959984	0.985669	0.987027	0.958259	0.975687	0.986421	0.945875	0.999665	0.946386	0.962024	0.971076	0.964346	1.01547	1.00787	0.992349	0.972077	0.979989	1.01373	1.03463	1.00348	1.01367	0.994192	1.03402	0.992361	0.99807	0.997547	0.984582	0.999351	1.0057	0.995242	1.00642	0.983374	1.01631	1.03392	1.0138	1.14663	0.985713	1.00285	1.02788	1.00265	1.01813
NM_006468	0.722404	0.738461	0.8008	0.909646	0.858601	0.876893	0.959859	0.972413	0.892079	0.92229	0.962134	0.954984	0.997344	0.984901	0.98858	0.993297	0.948689	1	1.00123	0.964011	0.994733	1.00123	0.976445	1.01942	0.98034	0.988663	1.00261	0.975502	0.994608	0.95322	1.02731	1.01489	1.0082	1.01819	1.01747	0.965404	1.02168	0.982889	1.00381	0.984264	1.0095	0.97551	1.0253	0.989366	0.9862	1.01399	0.993571	1.01689	1.0194
NM_006469	0.601032	0.601794	0.622617	0.603595	0.661483	0.694059	0.681837	0.723478	0.716923	0.716675	0.751741	0.706115	0.986568	0.980112	0.963134	0.965719	0.974954	0.974659	1.00188	0.975815	0.98233	1.00817	1.0094	1.00666	1.01686	0.964846	1.01411	1.00253	0.981144	1	0.995322	1.00076	0.988852	1.0051	1.00868	1.00108	0.988468	1.00692	1.0283	1.01671	1.00052	0.984065	0.996345	1.02397	1.01496	0.983868	1.00681	1.01448	0.994821
NM_006470	0.892698	0.870094	0.921692	0.88974	0.887945	0.952674	0.937555	0.936023	1.02834	0.96428	0.994374	1.04688	1.17043	1	0.953827	1.18211	1.00255	1.05073	0.963268	0.94316	0.965452	0.964187	1.02652	0.963753	0.949943	1.00174	0.907046	1.20918	1.00198	0.994288	0.955609	1.03851	1.02914	1.00262	0.934346	1.2107	1.1684	1.02331	0.921355	0.950089	1.04087	0.993562	1.20652	0.950967	0.956584	1.04143	1.2204	1.06422	1.19422
NM_006471	0.950873	0.974023	0.989335	0.986013	0.982108	0.980927	0.989256	0.976688	0.988807	0.987601	0.985983	0.993463	0.994509	0.988887	0.99011	1.00246	0.989147	1.0008	1.00419	1.00096	1.00045	0.998406	1.00215	1.00378	0.998161	0.993572	1.00521	0.999751	1.00058	1.00901	1.00343	0.997783	1.00251	1.00163	0.998956	1.00719	0.998588	1.00175	1.00418	0.998196	0.998895	1.01029	1.00015	0.994141	1.00151	1.00927	0.990321	0.995582	0.997914
NM_006472	0.674817	0.690055	0.761467	0.822038	0.827539	0.938004	0.852815	0.961622	0.952316	0.92688	0.98494	0.947085	0.989089	1.02588	1.00672	0.963151	0.969577	0.967567	0.969868	0.979474	0.969094	0.97094	0.956488	1.00482	0.992931	1.00721	0.994482	0.985984	0.984056	1.00285	1.0005	0.995556	0.981772	0.993476	0.99196	0.997983	0.990325	1.00221	0.989981	0.994875	1.01083	0.998701	1.0236	1.02205	1.00061	1.01889	1.00783	0.994321	0.992477
NM_006473	0.623981	0.637477	0.684689	0.733386	0.72066	1.1311	0.966093	1.16515	1.05217	0.741528	1.10489	0.768724	0.986647	1.05166	1.10493	1.05091	0.969162	1.00931	1.01648	1.0046	1.02445	0.981272	0.987744	0.984203	1.00419	1.09376	1.01469	1.01148	0.998066	0.975984	1.01167	0.994256	0.976896	1.01813	0.9943	0.995086	1.01466	1.01378	1.01339	1.00277	1.00428	1.01313	1.04377	1.0212	1.02832	1.07144	1.02706	1	1.00654
NM_006475	0.564652	0.58697	0.637515	0.799028	0.76858	0.857136	0.753347	0.887484	0.899886	0.923497	0.965341	0.771565	0.970014	0.954684	0.98488	1.00315	0.973275	0.957787	1.0002	1.01479	0.931185	0.947491	0.943287	0.909394	1.00457	0.991801	1.12946	1.00727	0.987082	1.02707	1.01898	1.13666	1.00491	0.999319	1.01963	1.11891	1.01881	0.988884	1.0083	0.953392	1.00103	0.98475	1.00631	1	1.02384	1.01722	0.997351	0.995369	0.971867
NM_152237	0.724691	0.832353	0.804032	0.940866	0.925923	0.867612	0.966885	0.825727	0.89474	0.955705	0.839507	1.00276	0.86047	0.906348	0.871057	0.97739	1.00435	0.975397	0.979303	0.987289	1.027	0.986441	0.988115	0.982176	0.995987	0.988464	0.972198	0.984798	1.00817	0.981277	1.01281	1.05068	1.03894	0.95263	1.02016	1.02848	1.00887	0.991049	1.00932	1	0.997092	1.0131	0.961571	1.03772	0.979927	1.00272	1.02246	1.02418	0.994303
NM_006480	0.89753	0.864988	0.953539	0.905703	1.00959	0.895789	0.951435	0.99429	0.945961	0.979847	0.990599	1.01906	0.969924	0.92831	1.04545	0.923856	0.958691	0.952074	0.961473	0.978848	0.959877	1.00245	1.12357	1.0032	1.0232	0.995703	0.931242	1.02242	1.03671	0.891806	1.04455	1.03629	1.00294	0.898665	0.963626	1.02183	1.05986	0.930576	0.943124	1.08536	1.01724	0.979083	1.00501	1.03419	1.03386	0.997982	1.06316	1.06331	1.06326
NM_006549	0.708215	0.692001	0.73484	0.874701	0.844354	0.857119	0.811208	0.871278	0.898788	0.876087	0.88451	0.917242	0.92052	0.95177	0.94549	0.942575	0.934348	0.973553	0.950444	0.950333	0.979817	0.965236	0.958654	0.975745	1.00039	1.00532	0.993043	1.02187	1.02341	0.992429	1.00885	0.981948	0.983845	0.984674	0.991277	1.01138	0.998515	1	0.988361	0.990566	1.00555	1.0118	1.01449	0.993074	1.01431	1.01035	1.00597	1.02295	1.00909
NM_001142405	0.789824	0.727869	0.728501	0.738594	0.772987	0.6963	0.829248	1.19383	1.06345	1.05728	1.12963	0.939372	0.788747	1.06645	1.04517	1.07884	0.988911	1.01359	0.744502	0.778165	1.00573	0.752531	0.750775	0.984058	0.75108	1.08345	0.741374	0.99602	0.942924	0.984202	0.762316	0.751521	0.765336	1.01525	0.766505	0.965664	0.980167	1.03562	1.07179	0.78859	1.08055	1.09446	1.01058	0.778333	1.00196	1.05931	1.03635	1.00165	1
NR_027850	0.519947	0.514821	0.577136	0.606228	0.584556	0.579199	0.66047	0.579245	0.599283	0.644686	0.554799	0.996822	0.645089	0.594173	0.626656	0.666879	0.997585	0.995182	1.00054	0.996973	0.994552	0.991178	0.990423	0.996393	0.997601	1.00939	0.995298	1.00058	0.997735	1.00868	1.00102	0.998676	1.0085	0.657873	1.00475	1.00529	1.00072	0.994107	0.998592	1.00484	1.00396	1.00382	1.00119	1.01068	1.00587	1.00558	1.00031	1.00131	1.00742
NM_006555	0.752447	0.766044	0.753062	0.862756	0.821155	0.967485	0.891892	0.998253	0.98586	0.947667	0.99958	0.925908	0.952353	1.00612	1.00781	0.960256	0.938955	0.997867	0.992389	1.0029	0.952711	0.97044	0.945189	0.975686	0.997685	1.00903	0.971834	0.985242	0.976485	0.960449	0.988129	0.980998	0.963998	1.01839	1.00022	0.971387	0.997241	0.974656	0.977	0.998408	1.01409	1.01088	1.01728	1.01547	1.00176	1.00535	1.0201	0.999806	1.00447
NM_021102	0.903728	0.826755	0.958409	0.955584	0.967049	0.907965	0.972858	0.897805	0.935514	0.970103	0.897581	1.03331	0.955612	0.926366	0.925602	0.952633	1.01398	0.990951	0.997958	0.990836	0.98465	1.02343	0.983987	1.0134	0.997994	0.947454	0.979977	0.990046	1.00249	1.00445	0.986677	1.01379	1.02803	0.958547	1.00805	1.01525	1.00537	0.99621	0.998287	1.00487	1.00301	0.985659	0.977956	0.981918	0.98752	0.971929	0.98405	1.02042	1.01075
NM_006556	0.942356	0.927934	0.963992	0.974904	0.983721	0.929211	0.979044	0.929901	0.994361	0.985313	0.927756	1.01252	0.998716	0.974354	0.969152	0.987946	0.991668	1.00532	1.02144	0.988791	0.990173	1.00997	1.00466	0.995518	0.981696	0.972753	1.00249	0.986872	1.00255	0.995335	1.00375	0.989032	1.00152	1.0137	0.996502	1.00283	0.996747	1.0068	0.99095	1.00214	1.01955	1.0043	1.01473	1.0071	1.00625	1.01626	0.997459	1.03285	1.00198
NM_006558	0.89587	0.936019	0.897506	1.00809	0.969839	0.964138	0.958151	0.991455	1.0063	1.02382	0.983496	0.961265	0.984451	0.981887	0.995569	0.998101	0.99735	0.985401	1.00191	1.01054	0.985878	0.987183	1.02255	1.0177	1.00128	0.996456	0.983634	1.00176	0.995645	1.01916	1.00759	0.991318	1.01014	0.983589	0.989291	0.986635	1.00288	1.00091	1.00752	0.982637	1.00493	0.999048	0.993464	0.987565	0.996508	1.01155	0.990174	1.01082	1.01066
NM_006559	0.731492	0.750854	0.852939	0.914151	0.924753	0.896838	0.906987	0.933763	0.927016	0.942209	0.932099	0.99757	0.979227	0.979755	0.972974	0.966139	0.986956	0.983239	0.98686	1.00066	0.983615	1.00088	0.982902	1.0067	1.00676	0.977466	0.988485	0.996622	0.99643	1.00419	0.990078	1.01565	1.00925	0.974594	1.0045	1.00017	1.00172	1.00478	1.00209	0.995365	0.998707	0.999555	0.995746	0.992926	0.994827	0.990707	0.992112	1.01474	0.998952
NM_001172640	0.646132	0.679994	0.737717	0.783005	0.78498	0.917543	0.828028	0.911776	0.910715	0.921294	0.963622	0.903581	0.935827	1.00148	0.978078	0.941545	0.937901	0.963691	0.95765	0.933325	0.975526	0.971373	0.936644	0.990882	0.982548	1.02823	0.977184	0.980958	0.98285	1.01835	0.999313	1.00026	0.975256	0.97989	1.01216	0.996468	1.00341	0.998732	0.998832	0.999329	1.01638	0.986984	1.02407	1.00938	1.00927	1.00614	1.02965	1.02803	1.02816
NM_001025195	0.770066	0.837352	0.835724	0.895216	0.891617	0.940205	0.906213	0.919798	0.968544	0.910769	0.958555	0.917784	0.778504	0.939917	0.953783	0.975591	1.00813	0.95177	0.97663	1.02505	0.995792	0.96238	0.934782	0.979689	1.00701	0.961068	0.999032	1.01497	1.04539	1.04746	1.03303	1.03871	1.03071	0.980899	1.02026	0.959464	1.00175	1.03262	1.01923	1.02979	1.02503	0.991459	0.966691	1.00154	0.989501	0.960706	0.960985	0.97841	0.999774
NM_006565	0.62846	0.669533	0.771438	0.854297	0.857986	0.925289	0.96315	0.933797	0.917124	0.941556	0.965344	0.950639	0.957828	1.00677	0.981299	0.98116	0.975141	0.994965	0.998015	0.972771	0.987055	0.988746	0.963162	0.97965	1.00321	1.01473	0.996818	0.999948	0.999277	0.979611	1.00599	0.990038	0.989615	1.00033	0.998289	1.01126	1.00714	0.997516	1.00403	1.0094	0.997959	0.975509	1.00672	1.0097	1.01501	1.01828	1.01892	1.00674	1.02353
NM_006567	0.808982	0.830405	0.916313	0.937829	0.845783	0.88099	0.918787	0.888616	0.953629	0.936432	0.95566	1.00543	0.946653	0.935058	0.959759	0.992483	0.975691	1.00232	0.996735	0.999827	0.977139	1.0019	1.01497	1.00013	0.998686	0.987802	1.00788	0.989969	1.01233	0.976329	1.01441	1.0183	1.01692	0.981191	1.03259	1.01175	0.997017	1.01734	0.982938	1.00779	0.993521	1.01844	0.976262	0.994156	1.00844	1.03189	1.0112	0.99341	1.02713
NM_006568	0.760383	0.827056	0.757299	0.823564	0.859622	0.93423	0.869575	0.970447	0.963278	0.893732	0.950612	0.959778	0.936004	0.982663	1.01207	1.01502	0.961449	0.932572	0.934973	1.00877	0.962659	0.985746	0.985726	0.959081	1.02036	1.02344	0.997444	1.0018	1.01034	0.983181	1.01196	0.978331	0.986974	0.959475	1.0011	1.01575	1.01696	1.01831	1.00515	1.02405	0.981529	1.01251	0.990608	1.01646	1.01939	1.02849	1.01232	1.01484	1.20334
NM_006570	0.827395	0.856062	0.900388	0.958807	0.958743	0.934686	0.94172	0.937155	0.947071	0.965345	0.933941	1.0025	0.939878	0.949995	0.96025	0.974501	1.01123	1.00415	0.990621	0.995492	0.982745	1.01119	0.986894	1.02036	0.99895	0.976002	0.983487	0.993694	1.00095	1.01897	1.00752	0.998064	1.0236	0.964185	1.00417	1.01147	1.00625	0.994706	1.00389	1.00823	0.999487	1	0.979578	0.988603	0.981987	0.985413	0.979701	1.00804	0.996406
NM_006572	0.439651	0.45492	0.465841	0.543867	0.564977	0.623343	0.602637	0.664584	0.688448	0.70113	0.730409	0.657589	0.982612	0.973657	1.00297	0.998162	0.983925	0.992648	0.732399	0.987765	0.987622	0.979958	0.992606	0.984444	0.999943	1.00294	1.00235	0.97491	0.974182	1.01446	0.981999	0.995886	1.01872	1.02149	0.991482	0.991477	1.0023	1.0192	1.02342	1.01088	1.00814	0.987034	0.994284	1.00137	0.990182	1.00519	1.00671	1.00737	1.00789
NM_016194	0.725774	0.699287	0.74114	0.881837	0.851963	0.910944	0.870222	0.927566	0.983963	0.977272	0.977084	0.920423	0.969059	0.970945	0.974786	0.98346	0.974416	0.990806	0.982268	1.008	0.974431	0.976041	0.973212	1.00539	0.997378	0.983707	0.981968	0.994181	1.01631	0.99761	1.00325	0.992392	0.988417	1.0092	0.971845	0.996956	1.00979	1	0.966121	1.149	1.01533	0.99814	1.00472	1.13893	1.15006	1.00586	1.00784	1.15971	0.988852
NM_006579	0.902449	0.888089	0.956397	1	0.983983	0.949323	0.946014	1.00796	0.990686	0.960971	0.943659	1.01834	0.982457	0.962945	1.01478	1.01244	0.999758	1.00296	0.984028	1.0233	0.993188	0.996247	0.977388	1.00914	0.965816	1.02231	0.99031	1.00141	1.02924	0.983064	1.00172	0.983026	1.01411	0.98943	0.980441	1.00782	1.01233	0.987506	1.00571	0.998807	1.00538	1.02219	1.00409	1.01176	0.996625	1.02811	1.01121	0.991585	1.03112
NM_004344	0.659486	0.720455	0.738258	0.796199	0.802905	0.824171	0.769793	0.991779	0.984607	1.00151	1.00301	1.00396	0.807534	1.01096	0.999898	1.0017	0.818513	1.00327	0.998975	1.0019	0.817866	0.997729	0.995334	0.822596	1.00752	1.01079	0.82408	0.996073	0.993734	1.00343	0.997965	0.990567	1.00217	0.83225	0.828241	0.822608	0.998867	0.999222	1.00091	1.00316	0.999508	0.999394	0.998141	0.994953	1.00281	1.00293	1.00372	1	1.01081
NM_006582	0.941971	0.65893	0.739683	1.07831	1.00899	0.977386	1	0.983117	0.942964	1.00399	0.979707	0.980469	0.990366	0.994042	0.96745	0.96912	1.03433	0.97258	1.03088	0.984983	1.02672	1.01725	0.951571	1.04098	1.01616	0.975707	0.98902	0.987117	0.975638	1.02708	0.98891	1.06599	0.966854	1.04099	0.968835	1.02135	0.976743	1.01428	1.07344	1.01174	1.00125	0.975678	0.995577	1.03896	1.05257	0.938169	1.05245	1.04549	1.00237
NM_006584	0.834208	0.870951	0.866827	0.820422	0.853834	0.955977	0.86041	0.992753	0.890899	0.962097	0.963995	0.962003	1.01148	0.981226	1.00531	0.934882	0.862078	1.00024	0.972846	1.03392	0.96111	1.02525	0.966023	0.926119	0.995094	1.02731	0.952539	1.05601	1.04948	0.97604	0.957762	1.02409	0.987991	0.964441	0.900131	1.01781	1.01071	0.959703	0.967499	1.02129	1.0105	1.04612	0.951773	1.01629	0.983645	1.07332	1.00637	0.963305	1.03655
NM_006585	0.727383	0.785973	0.776419	0.810835	0.84542	0.931138	0.810286	0.976904	0.945324	0.94391	0.960138	0.952792	0.960314	1.01281	1.00682	0.960175	0.94277	0.960106	0.960698	0.978703	0.94467	0.970859	0.95778	0.980362	0.994141	1.02271	0.981224	0.989283	0.993729	0.984926	0.98871	0.973633	1	0.997609	0.987548	0.995978	1.00309	0.983432	0.988985	0.981212	1.00224	0.984814	1.03055	1.01287	1.02839	1.00345	1.04879	1.0292	1.02313
NM_006586	0.936091	0.910635	0.942904	0.930618	0.929321	0.977177	0.940363	0.968411	0.988004	0.957655	0.947527	1.03025	0.998648	0.98394	0.979577	0.989302	0.986981	0.987697	1.01264	1.00146	0.9955	0.993115	0.988373	0.997523	0.970064	1.00717	1.00609	0.991522	1.00517	1.00395	1.00383	0.988533	1.00283	0.991022	0.976879	0.993363	1.03136	0.993568	1.01237	0.989238	1.00148	0.996036	1.00985	0.991569	0.987806	1.00261	1.01098	1.00226	0.991628
NM_004365	0.945553	0.954614	0.993824	1.02065	0.973856	0.966127	0.978818	1.00263	0.994441	0.990148	0.975806	0.994405	0.995954	0.974524	0.979826	0.984238	0.987877	0.995465	1.00008	0.985952	0.983419	1.00839	0.990015	0.966851	1.00607	1.01608	0.993243	1.01171	0.9867	0.99588	0.990884	1.00457	0.993424	0.991362	1.02022	0.996602	1.00143	1.00171	0.995019	0.989874	0.992225	0.990272	0.985311	0.988274	0.994018	1.00967	1.00467	1.01832	1.00127
NM_006589	0.709052	0.799382	0.825381	0.834735	0.92932	0.787369	0.848776	0.862345	0.885726	0.893997	0.903166	0.963591	0.900332	0.975134	0.927491	0.983488	0.999969	0.975415	1.00394	0.955874	0.978274	0.938252	0.981378	0.996281	1.01769	0.962191	0.995617	0.98147	0.992722	0.973378	1.02076	1.01371	0.997524	0.98284	1.00132	1.01388	0.987796	1.00256	1.01168	0.976053	1.00561	1.00242	1.0142	0.959695	0.985855	0.98652	0.990802	1.00505	0.985365
NM_006590	0.732438	0.747919	0.818327	0.847432	0.904966	0.9183	0.860931	0.944128	0.975249	0.948423	0.953678	0.992492	0.965685	0.967523	0.969107	0.966928	1	0.988841	0.98381	0.989995	0.997157	0.992229	0.98592	0.999062	0.999155	0.985958	0.984805	1.01689	1.00292	1.00077	1.00039	1.03401	1.02823	0.967207	1.01988	0.9991	1.01216	1.00477	0.97967	1.00478	1.00299	1.01967	0.982966	0.96619	0.988485	0.99063	1.00378	1.01775	1.00787
NR_046410	0.542049	0.535158	0.566764	0.601408	0.680602	0.75605	0.602615	0.779953	0.739554	0.74876	0.764814	0.701038	0.804083	1.0192	0.998752	0.793494	0.754715	1.00657	0.778091	1.0088	1.01212	0.788634	0.796982	0.809962	0.819686	1.01648	1.02117	0.816967	0.997503	1.00202	0.997098	1.0125	0.810404	1.00984	1.02056	0.79016	1.00897	1.00368	1.00246	0.782884	1.00019	1	1.01442	0.801476	0.995124	1.00629	1.01058	0.823141	1.0075
NM_005507	0.974445	0.981351	0.964604	0.971402	0.969559	0.992415	0.97069	0.996236	1.00143	0.993232	0.991889	1.01562	1.00532	0.992649	1.00028	1.00385	1.0096	0.985347	0.989696	1	0.985773	0.996393	0.992997	0.988873	0.989941	1.00485	0.985848	0.998809	1.00457	0.997007	0.984016	0.988142	0.999865	1.0156	0.976336	0.989271	1.00108	0.981948	0.995177	1.00068	0.997445	1.00109	1.01358	1.0073	1.0027	1.00137	1.00026	0.991653	1.01309
NM_012215	0.680165	0.709815	0.750829	0.808977	0.802565	0.831812	0.949488	0.890773	0.852266	0.89163	0.890022	0.872531	0.940016	0.949261	0.951658	0.92606	0.917925	0.956679	0.944745	0.93987	0.959725	0.962709	0.952111	0.960032	0.999025	1	0.990504	0.994664	0.974572	0.978636	0.978722	0.996109	0.979038	0.989827	1.01466	0.990488	0.998433	0.997999	1.00411	0.999897	0.997839	1.0101	1.02253	1.01892	1.02346	1.02568	1.02937	1.01005	1.02968
NM_138714	0.578435	0.593337	0.635379	0.723291	0.73989	0.778177	0.981182	0.861812	0.839942	0.806059	0.894216	0.824085	0.947767	0.928662	0.958686	0.938	0.855818	0.893342	0.852523	0.907667	0.978628	0.895868	0.932766	0.916838	0.96831	1.036	1.03915	0.999456	0.965187	1.00727	0.968541	1.0029	0.943952	0.980836	0.98189	1.01272	1.01403	1.04481	1.02296	1.00067	0.998701	1.05925	1.04432	1.0012	1.03799	1.059	1.02062	1	0.994118
NM_006600	0.977514	0.990572	0.981844	1.01204	1	0.991383	0.989825	0.995193	0.979638	0.995817	0.996329	1.00117	0.995801	0.985119	1.00936	0.996534	1.00942	0.991218	0.992887	0.988578	1.00554	0.998493	0.994238	0.997921	1.00743	1.00371	0.996092	0.994454	1.01134	1.00573	0.994152	1.00584	1.00551	1.01877	0.995351	1.00034	1.00238	0.997549	0.994373	1.00418	0.998479	0.994555	1.0007	0.998958	1.00936	0.997648	0.997268	1.00335	1.00125
NM_006601	0.818273	0.837866	0.889147	0.922611	0.932512	0.927182	0.907481	0.940217	0.953318	0.941725	0.937678	0.980562	0.961863	0.95472	0.961375	0.977912	0.978959	0.98368	0.992614	0.992732	0.985435	0.990898	0.993449	0.991766	1.21582	0.97278	0.996731	1.22369	1.22106	0.988822	0.998574	1.21075	1.22412	0.960598	1.00034	1.00538	1.21771	1.21119	1.21973	0.994962	1.21528	1.21195	0.975503	0.974753	1.21661	1.21889	0.97456	0.989545	1.23204
NM_138638	0.66869	0.687125	0.674286	0.944199	0.957323	0.931101	0.726287	0.985744	0.974501	0.98853	0.974294	0.742486	0.96561	0.939276	0.983231	0.986573	1.04165	0.967463	0.965628	0.986634	0.982002	0.98381	1.02221	0.986083	1.01544	0.973465	0.960229	0.970699	0.993552	0.993828	0.993537	0.985076	0.963109	1.01975	1.02095	0.975719	1.02106	1.01457	1.00624	0.992979	0.984198	1.01612	1.00067	1.04369	0.993181	1.00171	1.01627	1.02762	1.00002
NM_139312	0.565684	0.57679	0.585862	0.717927	0.646264	0.734866	0.704752	0.754033	0.771894	0.74392	0.776383	0.757379	0.974554	1.00097	1.00584	0.96865	0.96671	0.984326	0.966524	0.969612	0.974463	0.972994	0.981249	0.991619	0.991271	1.02993	0.969368	0.988688	1.00292	0.978428	0.998961	0.985678	1.00253	1.04357	0.970851	0.979883	0.991079	0.98713	0.990213	0.999311	0.990804	0.98099	1.02674	1.03483	1.01834	1.00412	1.05418	1.04089	1.01129
NM_001042749	0.563922	0.603621	0.67018	0.790454	0.730032	0.847943	0.880045	0.890012	0.880967	0.888584	0.914268	0.869433	0.957043	0.935345	0.984856	0.9216	0.931226	0.941198	0.939893	0.942684	0.956756	0.962794	0.950712	0.971653	1.00047	0.997321	0.982115	0.956739	0.983618	0.996494	0.989742	1.00264	1.00246	1.00284	0.989797	0.969406	0.992662	1.00977	0.994652	1.0022	1.00488	1.00285	1.03303	1.0233	1.01558	1.00995	1.00712	0.999798	0.984577
NM_006606	0.66008	0.594256	0.719864	0.840296	0.801283	0.929901	0.75317	0.979363	0.892036	0.90119	0.910591	0.942943	0.966977	0.986769	1.00258	0.969868	0.905467	0.956774	0.944805	0.953223	0.967053	0.968073	0.93898	0.977939	1.02065	1.00056	0.985237	0.943159	0.989109	0.976619	0.954874	0.991726	0.982727	1.00103	0.999504	1.00145	1.0918	0.986847	1.0098	1.00542	1.10059	0.989997	1.09859	0.976185	0.994271	1.08838	0.998308	1.09937	1.09444
NR_033348	0.662485	0.786247	0.803633	0.924322	0.963893	0.855846	0.876792	0.82837	0.889616	0.915952	0.86262	0.975379	0.847272	0.881719	0.921935	0.992384	1.00881	0.9791	0.999039	1.00333	1.00292	0.970277	0.985648	1.02065	1.02725	0.931229	1.014	1.00661	0.997974	0.997604	1.0037	1.02801	0.979533	0.944478	0.991367	1.00235	1.00176	1.01826	1.01016	1.0284	0.9993	0.997761	0.995582	0.972794	1	1.00319	1.01101	1.00913	0.999726
NM_006608	0.792153	0.761261	0.788526	0.815249	0.829882	0.834957	0.8115	0.954111	0.886171	0.912319	0.937439	0.915194	0.98121	1.00426	0.99169	0.977332	0.973944	1.03158	0.985227	0.995595	0.993773	0.977384	0.974074	0.949747	0.974162	1.00446	0.958742	0.998989	0.969917	0.984281	1.0111	1.02522	1.00824	1.00264	1.02802	1.00955	1.17492	0.970075	1.01867	1.00678	1.011	0.985981	1.03216	0.981174	0.98143	1.00895	0.995889	0.999666	1.20655
NM_006609	0.667632	0.725071	0.794881	0.824492	0.743385	0.810417	0.923395	0.927416	0.823813	0.896158	0.921702	0.836179	0.951569	0.957508	0.972428	0.873592	0.916241	0.949826	0.959069	0.971607	0.951783	0.976744	0.98786	0.977161	1.00829	1.01339	0.999963	0.892591	0.969422	0.980944	0.983376	0.996437	0.993032	1.1425	0.958283	0.984571	0.983272	1.00775	1.00676	1.0877	1.0081	1.08839	1.0917	1.14681	1.09888	1.01594	1.13558	1.10141	1.12682
NM_006610	0.993583	1.00884	0.993637	0.993615	0.99361	0.993554	0.993575	0.993557	0.993598	1.01331	1.00817	0.993565	0.993542	1.01338	0.993542	1.03085	1.02498	1.00326	0.993542	0.993542	0.993559	1.0252	1.08416	0.993542	0.997157	1.0363	0.993565	1.01069	1.00082	0.993542	1.00071	1.00709	0.994028	0.993542	0.993565	0.993542	0.995837	1.01232	0.994123	1.01794	1.03788	1.01017	1.01866	1.00708	1.01817	1.03462	0.994893	1.00741	0.993566
NR_028045	0.789273	0.826661	0.879003	0.898106	0.927208	0.975372	0.811348	0.872195	0.928973	0.970861	1.12998	0.987186	0.977149	0.925829	0.97335	0.920556	0.970839	0.973727	0.959589	0.969475	0.976863	1.15344	1.17766	1.01205	1.03915	1.00201	1.02383	1.17838	1.00046	0.965746	1.04859	0.945365	0.976997	0.989356	0.992511	1.03115	1	1.12909	1.02049	0.952612	0.973346	1.13577	1.01833	0.980733	1.03653	1.0219	1.18604	0.988174	1.11624
NM_006612	0.892471	0.926547	0.964211	1.00234	0.959624	0.97299	1.01786	0.898276	1.00886	0.987562	0.972359	1.02941	0.982027	0.970182	0.964315	0.989252	1.01234	0.990892	0.99975	1.03181	1.02412	0.996297	1.02523	1.00967	0.993591	0.974985	1.00308	1.01454	0.983791	1.00883	1.00838	1.0092	1.02608	1.01676	0.994504	0.999156	0.997245	1.01226	1.00891	1.00029	1.00517	1.02206	0.96853	0.992125	1.01174	0.996032	0.966277	0.996854	1.02067
NM_148170	1.3047	1.45596	1.16355	1.31904	1.11959	1.01724	1.0593	0.916535	0.998352	1.01333	1.01097	1.01487	0.930499	1.01765	1.00901	1.00625	0.989929	1.00099	1.00145	1.04643	0.982759	1.04721	1.01017	0.996897	1.04502	0.964804	1.00649	0.93476	1.04724	1.01266	1.02321	0.978731	0.999235	0.97288	1.00168	1.01554	1.00806	1.00321	1.03009	0.999089	0.984556	1.04182	1.01302	1.0235	1.0234	0.983983	1.01635	1.0625	0.989442
NM_005716	0.821903	0.869159	0.863803	0.921466	0.885808	0.989761	0.95836	0.976044	0.959312	0.982718	0.968622	0.972707	0.963133	1.0329	0.995394	0.989649	1.00299	0.970267	0.986372	0.990593	0.975809	0.97807	0.987288	1.00132	1.00027	0.983143	1.00379	0.983831	1.00431	0.984362	1.00899	0.975851	1.02964	1.00836	0.991151	0.992771	0.980889	1.00641	0.987433	0.992294	1.00296	1.00199	1.02842	1.00327	0.991264	1.01693	1.02771	1.01208	0.995792
NM_007172	0.608805	0.714168	0.723355	0.901477	0.874627	0.875358	0.887277	0.914805	0.882769	0.893445	0.947813	0.894261	0.939727	0.973508	0.968794	0.963512	0.954424	0.990875	0.997889	0.977619	0.969433	0.97701	1.00687	0.988306	1.01109	0.980111	1	0.996659	0.997578	1.00349	1.0008	0.99212	0.990874	0.989197	0.991139	0.995862	0.998949	1.00819	1.00296	1.00356	0.994453	0.993963	1.00744	1.00419	1.00747	0.99705	0.998733	1.00457	1.01742
NM_006617	0.79618	0.798397	0.73882	0.815404	0.860591	0.963954	0.899922	0.926904	0.96031	0.899937	0.97625	0.948914	1.01153	0.970681	1.00284	0.980473	0.991001	0.932616	0.956505	0.999524	0.959394	0.972323	0.958803	0.950699	0.981578	1.00348	0.996905	1.01368	0.979328	1.02627	0.999449	1.01845	0.980955	0.994769	0.986965	1.00825	1.02288	1	0.97945	0.999586	1.01435	0.997221	1.01335	1.01221	0.992037	0.99568	1.01599	1.0244	1.00813
NM_006618	0.639537	0.687242	0.689078	0.8337	0.792567	0.85685	0.891608	0.896966	0.869393	0.877941	0.913214	0.8471	0.930398	0.963445	0.969364	0.910611	0.892713	0.954839	0.94282	0.924604	0.934266	0.943072	0.916218	0.987862	1.00584	0.994867	0.989785	0.963266	0.972315	0.967934	0.97224	0.9747	0.973546	1.01132	1.00996	1.00684	0.970284	0.982328	1.00777	1.00012	0.998598	0.981482	1.03154	1.04063	1.02078	1.0285	1.06749	1.03158	0.976918
NM_016272	0.650062	0.731402	0.747398	0.859415	0.856324	0.874626	0.859247	0.881842	0.918852	0.902229	0.897603	0.95138	0.913583	0.968771	0.963512	0.956469	0.964713	0.956311	0.953414	0.957718	0.980491	0.916844	0.969262	0.983367	0.993506	0.998356	0.98217	0.969067	0.994349	1.01117	0.997197	1.00909	0.989376	0.989616	0.983969	0.985969	0.990424	1.00636	1.0095	1.00546	1.00299	0.999845	1	0.987454	1.00108	1.01481	0.99876	1.027	1.01919
NM_001242673	0.529947	0.578022	0.572112	0.687957	0.727785	0.839346	0.723705	0.911273	0.858188	0.863371	0.899401	0.89531	0.908959	0.936379	0.96809	0.926445	0.912704	0.962181	0.957613	0.930771	0.937517	0.95589	0.969828	0.976728	1.01816	0.996321	0.97767	1.01821	1	0.975038	0.973699	0.995597	0.997342	0.983987	0.996149	1.00155	1.00611	1.0089	1.01436	1.01025	0.996247	0.975132	1.00285	0.980056	1.01847	1.01474	1.01461	1.01778	1.01561
NM_006622	0.742078	0.748268	0.784581	0.7745	0.848553	0.916343	0.829769	0.979063	0.919197	0.87755	0.970674	0.895887	0.975497	1.00093	1.00841	0.988242	1.00167	0.945881	0.969542	1.00781	0.971176	0.941139	0.959548	0.969702	0.96674	1.01521	1.00878	0.976887	1.05509	1.02057	1.03677	1.00335	1.05362	0.965372	1.00824	1.04865	1.00171	1.03315	0.990462	1.00305	0.996236	1.04402	0.976599	0.990941	0.984402	1.04168	0.967022	0.985173	1.00958
NM_006624	0.60453	0.650127	0.702121	0.757127	0.797618	0.840068	0.893315	0.902061	0.845904	0.877046	0.915669	0.9266	0.950476	0.960012	0.973777	0.965094	0.959822	0.985457	0.958954	0.956359	0.979493	0.965637	1.00067	0.980433	1.00446	0.995143	1.00003	0.988802	0.999718	0.98664	0.997908	1.00012	0.998243	1.00398	1.00282	0.997969	0.998148	0.999602	0.99932	1.00256	1.00739	1.00861	1.00885	0.996515	1.005	1.0021	1.0044	1.01079	1.00713
NM_054016	0.868455	0.876734	0.93764	0.952446	0.98152	0.935076	0.959864	0.939424	0.942525	0.980455	0.980689	0.979178	0.983371	0.980005	0.974773	0.996889	0.993029	0.987916	0.995643	0.997077	1.00354	0.989516	1.00774	1.00177	0.991459	0.991413	1.00107	0.99578	1.00887	1.0024	1.00145	1.01576	1.02124	0.992565	1.00171	0.992571	1.00715	0.999609	1.00445	0.997094	1.00032	0.996628	0.991243	0.993434	1.00424	1.00324	0.995566	1.00758	1.01103
NM_006626	0.640311	0.584918	0.606164	0.804437	0.760729	0.837676	0.786034	0.829357	0.813815	0.887132	0.901475	0.8765	0.98312	1.01477	0.977784	0.982513	0.915652	0.911073	0.895128	1.01114	0.980991	0.941545	1.00188	0.965553	1.0252	0.991086	0.999532	0.994161	0.972102	0.971289	0.993883	1.00418	1.00837	0.95594	1.14301	0.996783	1.1184	0.998329	1.01431	1.0035	1.00563	0.985834	1.10324	1.14989	1.03864	1.01967	1.12136	0.96056	1.0107
NM_006627	0.976851	0.947899	0.988866	1.00375	0.886975	0.992354	1.006	1.02404	0.998939	0.988197	1.02617	1.04684	1.04554	0.980285	1.01865	0.996086	0.998296	1.00889	1.00235	1.02387	0.999494	0.994919	1.01174	0.993992	0.988892	1.01318	0.975616	0.947862	0.990884	0.995464	1.00088	1.02154	1.04473	1.05579	0.985408	1.00122	1.00603	0.982154	0.977392	1.00847	1.02109	1.00529	1.0225	1.00075	1.01724	0.988747	1.04348	0.979372	1.04745
NM_006628	0.644083	0.688147	0.694704	0.751351	0.761842	0.860022	0.847877	0.90456	0.885754	0.893974	0.93842	0.83436	0.952623	0.983634	0.978508	0.929249	0.934693	0.976866	0.958271	0.950485	0.967295	0.946255	1.15313	0.9879	1	1.02571	0.994385	0.933662	0.950197	0.993154	0.995841	0.981702	0.947089	1.13367	1.01077	0.985679	0.975936	1.00391	1.00313	1.01109	1.01354	1.00834	1.10697	1.02219	1.12511	1.11684	1.11776	1.00523	1.12248
NR_024565	0.971328	0.946024	0.958632	0.990632	0.960489	0.959425	0.920585	0.989556	0.952118	0.984976	0.967935	0.977516	0.954794	0.980552	1.03931	0.94898	1.03273	0.984774	0.936339	0.977711	1.00237	1.00521	1.06033	0.995041	1.00842	0.971724	0.977647	0.949278	0.978256	0.9783	0.997827	0.983555	1.01108	1.02434	1.00864	0.977629	1.00115	1.01206	0.981255	1.01477	0.99666	0.990781	0.991833	0.988494	1.01533	1.00616	0.966841	1.00561	1.00685
NM_006630	0.959892	0.966973	0.951356	0.979913	1.02921	0.991681	1.02536	1.01475	0.961925	0.998721	1.02517	0.930242	0.988632	0.984566	1.01288	0.972243	0.988286	0.995624	0.980967	1.00323	1.00082	1.01817	1.00374	0.99557	1.01702	0.976635	1.0123	1.02574	1.03609	0.979261	0.996154	0.96565	0.991927	0.994728	1.0374	0.952915	0.973748	1.03112	1.0111	1.01947	0.947119	1.01079	0.994932	1.04823	1.02064	0.9829	1.00414	0.998125	0.985591
NM_006631	0.797904	0.775966	0.85125	0.908306	0.925043	0.898618	0.850714	0.952043	0.943007	0.923379	0.920868	0.94757	0.953086	0.97008	0.939822	0.975298	0.96197	0.985571	0.963165	0.968849	1.00601	0.973994	0.998141	0.985962	0.994007	1.00859	1.00367	0.999648	1.01309	1.0188	1.01535	0.984989	1.00969	0.976149	0.996471	0.994042	1.02736	1.01598	1.01298	0.999711	1.01456	1.0065	1.00495	0.970843	1.01483	1.01996	0.991512	1.01275	1.02136
NM_133502	0.763127	0.754814	0.796972	0.849142	0.831323	0.870978	0.903105	0.864348	0.882358	0.913914	0.895217	0.956033	0.911584	0.95879	0.945953	0.971502	0.995991	1.00275	0.992143	0.984178	0.946696	0.925117	0.963388	0.983027	0.987826	0.976444	1.00394	0.998007	1.01086	0.999749	1.00202	1.00443	0.956305	0.983904	1.02188	0.995445	0.987609	1.00093	1.01161	1.00368	1.01358	1.02533	1.00378	0.997427	1.01836	1.0038	1.00045	0.993514	1.00676
NM_001145001	0.888988	0.83834	0.931478	0.957793	0.954876	0.961556	1.00695	0.949243	0.936075	0.967433	0.94732	1.00733	0.988792	0.975611	0.961477	0.986734	1.00921	1.0068	0.987648	1.00075	0.964473	1.00922	1.0033	1.00487	0.997504	0.973819	1.00826	0.984886	1.00974	1.01	0.990501	0.996884	1.01769	0.968938	1.00189	0.983134	1.02279	0.997836	0.999256	1.1858	1	0.972098	1.00459	0.986088	0.998725	1.00108	0.97085	0.99947	1.00379
NM_001260477	0.855271	0.713609	0.885462	0.892382	0.955667	1.00629	0.85317	0.941726	0.978453	0.988655	0.978304	1.0169	0.980724	0.982507	0.972862	1.00822	0.991436	0.968365	0.916065	1.01309	1.05717	0.981177	0.96214	1.0423	0.990607	1.01169	0.986385	1.04805	1.02164	0.97163	1.00468	1.00747	1.00939	0.968697	1.11789	1.03381	0.991966	0.998775	1.03339	1.03526	0.988505	1.01807	1.02197	0.977997	0.982117	1.13835	1.03617	1.01164	0.979307
NM_205842	0.601653	0.66931	0.629231	0.744354	0.764005	0.871819	0.78629	0.902858	0.887491	0.871028	0.948561	0.85386	0.929583	0.995195	0.986186	0.901742	0.905391	0.945803	0.938262	0.948085	0.932123	0.92646	0.918388	0.963573	0.994927	1.01973	0.969294	0.969846	0.964345	0.961129	0.985424	0.983556	0.989932	0.988834	1.01261	0.97433	0.981081	1	0.987261	0.99546	1.01324	0.985768	1.00718	1.01499	1.01388	1.01011	1.02275	1.01338	1.01595
NM_006634	0.993551	0.96229	0.95805	0.968218	0.97798	0.962633	0.976058	1.20951	0.990286	0.978662	0.997052	1.00393	1.04147	1.00627	1.00282	1.19374	1.19929	1.01087	1.00254	0.998236	1.01793	1.02943	1.01423	0.994941	0.985276	1.01467	1.00868	1.02744	1.03327	1.00914	1.20463	0.999382	1.01858	0.9918	0.99572	0.994189	0.998542	1.00288	0.993824	0.981362	0.999784	0.990219	1.03586	0.968806	0.97831	1.00166	0.993962	1.01578	1.00582
NR_003099	0.945446	0.95987	0.959577	0.975452	1.01773	0.963414	0.92442	0.990741	0.941617	1.00281	1	0.908257	0.945323	1.00969	0.930529	0.95483	0.896393	1.01465	0.989286	0.982283	1.00971	0.965369	0.99109	1.01689	1.01221	0.95527	1.04973	1.03998	0.929057	0.9986	1.01776	0.94164	0.950918	1.01176	1.06532	1.01617	0.981656	1.01874	1.03177	1.05784	1.0215	1.00064	1.05584	1.0301	1.01526	1.07015	0.97011	0.929254	1.02025
NM_152943	0.580486	0.628413	0.649143	0.636856	0.696581	0.718366	0.767441	0.985225	0.710454	0.746012	0.992591	0.748414	0.973517	0.996631	1.00105	0.970966	0.98671	0.96658	0.986647	0.77204	0.762522	0.967135	0.972784	1.01321	0.998867	1.00579	0.98491	0.999476	0.974782	1.01808	0.971742	1.02285	0.984263	0.988175	1.02843	1.01111	0.988436	1.00828	0.994384	1.00378	1.0094	1.00186	0.995127	0.994735	1.03374	1.01932	1.00166	1.03216	1.03542
NR_027405	0.69158	0.755235	0.849719	0.853158	0.872162	0.985077	0.872689	0.963056	0.975745	0.961872	0.941963	0.95531	0.9575	0.99303	0.977629	1.0005	1.00078	0.97354	0.987123	0.99686	0.987614	0.98575	0.991418	1.00735	0.985788	1.00277	1.00827	1.00015	1.0054	1.00871	1.00601	1.00369	1.01458	0.989665	1.00985	0.988973	1.00762	0.987301	1.00837	0.968507	0.993728	1.01215	0.976857	1.0005	1.02218	0.985291	0.983727	0.994808	1.01312
NM_006638	0.642986	0.608475	0.707359	1.04568	0.829894	0.96926	0.997834	0.846693	1.00095	1.15009	0.848364	0.852573	0.830531	1.02986	0.99059	0.863695	0.833196	1.00723	1.02942	0.792331	1.00458	0.96961	0.843204	0.824922	0.82665	1.09806	0.980803	0.96517	0.985662	1.00564	0.985841	0.990469	1.10634	0.96694	0.985332	1.04463	0.976129	1.06294	0.843081	0.983528	0.973522	0.973058	1.00523	1.022	1.03494	1.06927	0.967545	1	0.982211
NM_021982	0.618899	0.65318	0.773843	0.832707	0.81693	0.834117	0.836031	0.848376	0.877163	0.866366	0.922991	0.85446	0.956892	0.955234	0.957004	0.935958	0.938539	0.942159	0.980155	0.96935	0.933359	0.973866	1.1213	1.12671	1.00121	0.998231	1.00248	1.0032	0.973974	0.993789	0.964299	0.991129	1.00933	1.12312	0.998246	0.989214	1.00164	0.992293	1.08316	1.11494	0.992251	0.993512	0.975282	1.18062	1.17092	0.992302	1.14508	1.10381	1.00705
NM_001039707	0.830834	0.782023	0.844964	0.909227	0.899908	0.962479	0.941452	0.94179	0.970912	0.976782	0.957575	0.986606	0.949464	0.989842	0.961585	0.995121	0.995864	0.992839	0.988947	1.00204	0.984238	1.0093	0.994074	1.01349	0.986074	0.980727	0.985369	0.987832	1	1.02269	0.982046	1.00978	1.01568	0.974048	0.99601	0.97862	1.00309	0.967501	1.02306	1.00355	1.00198	0.996196	0.996397	0.976273	0.994208	0.976962	1.01123	1.00617	1.00213
NM_006644	0.723444	0.72439	0.765384	0.803994	0.838032	0.888576	0.859406	0.911705	0.929543	0.881989	0.921084	0.949884	0.912426	0.958716	0.986617	0.958813	0.952977	0.939206	0.952298	0.975852	0.973865	0.971918	0.968993	0.977753	0.997353	0.996923	0.988448	0.971894	0.995732	0.956057	0.992433	1.00068	1.01167	0.956321	1.01385	1	1.00043	1.01098	1.02783	1.02146	1.01966	0.990187	1.0008	1.00174	1.02438	1.00098	0.971383	0.894748	0.966964
NM_006646	0.589773	0.696942	0.726314	0.824779	0.857246	0.867476	0.884893	0.905633	0.908242	0.896281	0.922363	0.911327	0.905263	0.958587	0.965915	0.94497	0.928535	0.999769	0.953197	0.957519	0.991129	0.978169	0.976813	0.95173	1.00072	1	0.995564	0.980074	0.990713	1.01347	1.02297	0.989604	0.991469	0.969225	1.02403	1.00778	1.00278	1.01036	1.0304	1.00697	0.993503	1.0219	1.16599	0.969475	1.02598	1.02564	1.01591	1.00681	1.00291
NM_006649	0.762369	0.785153	0.7687	0.846559	0.840283	0.934866	0.876518	0.987854	0.968512	0.924721	0.975556	0.95428	0.967601	1.04043	1.00682	0.946773	0.952697	1.0043	0.976241	1.00987	0.939633	0.971966	0.92681	0.968623	0.988077	1.02539	1.01468	0.988995	0.966764	0.971308	1.002	0.991152	0.995746	0.996377	0.975491	1.0188	1.01921	1.01319	0.987978	1.01912	0.983468	1.00572	1.01003	1.00868	1.02193	1.01638	1.15592	1.01921	0.984243
NM_006651	1.00826	0.903373	1.34056	0.911087	0.992303	0.853887	1.05106	0.746572	0.882719	0.944031	0.879084	1.05774	0.966241	0.889934	0.882979	0.9663	1.0333	1.05598	0.971123	1.06561	0.960369	0.967027	0.994906	1.07662	1.00202	0.862406	0.971918	0.971382	0.975877	1.04079	1.00429	1.00899	1.04009	0.923328	0.997938	0.988628	0.9891	1.03335	0.996832	0.972376	0.972222	1.00008	0.996162	0.958251	0.97559	0.958909	0.942147	0.99928	1
NM_006653	0.799485	0.870006	0.876369	0.872292	0.946546	0.945813	0.911077	0.935617	0.982022	0.990966	0.850345	0.937713	0.969249	1.00088	0.992647	0.978198	0.992837	0.99307	0.961261	0.995725	1.12645	0.977519	0.977142	0.966453	1.01617	0.974154	1.1375	1.00368	1.12864	1.12712	1.13586	1.02019	1.12356	1.0013	1.00613	1.13316	0.997035	0.995534	0.967518	1.00071	1.01053	1.00485	0.983746	0.913638	0.968404	1.12626	1	1.13103	1.13728
NM_006654	0.473036	0.499915	0.571507	0.644952	0.637261	0.762563	0.793926	0.837707	0.796887	0.796501	0.813946	0.739768	0.849058	1.01643	0.882274	0.832549	0.793241	0.992556	0.872358	0.823203	0.865237	0.883604	0.872604	0.886701	1.00939	0.993444	0.894674	0.871889	0.892318	1.00179	0.874404	0.98792	0.881181	0.994215	1.02559	0.895476	0.890252	1.00228	1.00362	1.01552	1.00194	1.01309	1.01895	1.02677	1.02436	1.00696	1.03146	1.00804	1.03119
NM_006656	0.894642	0.856338	0.959281	0.905119	0.979756	0.898239	0.979157	0.892425	0.873406	0.932641	0.922015	0.984367	0.959161	0.972981	0.974234	0.981971	1	1.01652	1.00433	1.00432	1.01291	0.986814	0.982596	0.959082	1.01333	0.970218	1.01206	1.03008	0.981897	1.03507	1.01268	0.977744	1.02365	0.952038	1.00817	0.989001	0.986204	1.0049	1.01118	1.01761	1.00068	1.01557	0.963516	0.969698	1.01086	0.986231	0.979331	1.02996	1.05
NM_032385	0.659868	0.710882	0.695374	0.774097	0.807917	0.82279	0.768242	0.798065	0.879537	0.859528	0.897856	0.827509	1.03545	0.900533	0.855991	1.01624	1.00293	0.893215	0.869809	0.876611	0.898607	0.890116	0.865655	0.908205	1.00729	0.997125	0.890212	1.01263	0.898812	1.02091	1.01423	1.01787	0.87818	0.891395	0.897059	0.90522	1.01974	1.0123	1.02329	1.01682	1.01722	1.01795	1.00964	0.903729	1.00959	1.0181	0.897792	0.87997	1.02485
NM_018691	0.631012	0.684956	0.674713	0.711365	0.685725	0.82644	0.811665	0.804551	0.869228	0.796297	0.836183	0.81876	0.85301	0.982185	0.988028	0.98074	0.854428	0.993703	0.993805	0.837442	1.00114	0.998722	1.00437	1.03893	0.995696	0.979864	0.992855	0.851888	1.01764	0.997776	1.03204	1.01705	0.993463	0.980704	0.995111	0.854736	0.993352	1.00644	1.00889	0.991458	0.987498	0.992308	0.845858	1.00587	1.04418	1.00658	1.00093	1.03422	1.06475
NM_001080485	0.611941	0.682227	0.691341	0.759734	0.809778	0.879057	0.804436	0.904719	0.883975	0.899002	0.949965	0.893865	0.945497	0.998295	1.01101	0.946673	0.918375	0.965095	0.97662	0.939552	0.940776	0.950079	0.987867	1.00003	0.97539	1.01891	0.955232	0.974831	0.962337	0.998203	0.986934	0.980925	0.976488	0.998446	0.98593	1.0054	0.983128	0.980085	0.992497	1.00717	0.998429	1.02343	1.04422	1.02984	1.02392	1.01832	1.05728	0.985111	1.03098
NM_006660	0.770429	0.840748	0.799795	0.925699	0.888494	0.929304	0.934785	0.969731	0.922434	0.933589	0.93704	0.950267	0.994922	0.968577	0.987107	0.953808	0.979658	0.982424	0.986692	0.977469	0.963693	0.968982	0.969843	0.98563	1.00179	0.991979	1.00464	1.00091	0.994569	0.971555	1.00179	1.01093	1.02186	0.97487	0.996472	1.02307	1.02381	1.03244	0.99229	0.982095	1.01487	0.994767	0.98227	0.988144	0.996334	1.00806	0.99824	1.1699	1.01217
NM_006666	0.81005	0.811807	0.89005	0.915037	0.967277	0.924922	0.893368	0.902815	0.981908	0.96212	0.893807	0.966457	0.944072	0.946364	0.945804	1.00236	0.988533	0.977162	0.98514	0.993748	0.968376	1.12453	0.989745	1.00655	0.982288	0.978951	0.97986	0.999783	0.994198	0.998287	1.0075	0.978744	1.01028	0.99382	0.980776	1.00949	1.02129	0.980333	1.00893	1.00012	1.00705	1.0064	1.01837	1.01908	1.00296	1.0271	1.00321	1.12656	1.0094
NM_006667	0.789781	0.800304	0.847341	0.903374	0.901702	0.912122	0.877368	0.909361	0.925372	0.939054	0.91744	0.94585	0.918424	0.938955	0.946188	0.97339	1	0.994357	0.994719	0.979545	0.992083	1.00689	0.983959	0.997463	1.00858	0.9646	0.981357	0.993964	1.00459	1.02016	0.99359	1.02051	1.03486	0.961219	1.01464	1.01009	1.00698	1.00181	0.998291	1.00757	1.00151	1.00134	0.969925	0.974706	1.00448	0.974725	0.963773	1.01507	1.01321
NM_014265	0.856979	0.737055	0.828384	0.787471	0.807158	0.894979	0.98627	0.951624	0.963904	0.981904	0.926731	0.914382	1.05669	1.25234	0.903571	0.989433	0.95155	0.965204	1.03422	0.944157	0.930567	0.939279	1.04158	0.995953	0.932782	0.984033	0.918345	0.92242	0.941759	1.00479	1.01757	0.917939	1.01518	1.03782	1.00554	1.01792	0.954931	0.946275	1.04678	0.94851	1.01586	0.980271	1.257	1.2531	1.02376	1.00373	1.03533	0.947463	0.924675
NM_212481	0.788214	0.904628	0.894808	0.930175	0.93313	0.991427	0.902364	0.936476	0.961648	0.971696	0.968813	0.952222	0.952097	0.980553	0.993489	1.04442	1.00705	0.992748	0.992338	0.987633	0.996172	0.990715	0.982762	1.02328	0.993473	0.976743	1.00865	0.997264	0.995712	0.996734	1.00632	0.990426	0.993339	0.999526	1.01678	1.12782	0.995921	1.11574	1.00545	1.01064	1.00142	1.02023	1.03273	0.998616	1.00913	1.00487	1.00505	1.01042	0.979053
NR_040662	0.796385	0.809966	0.862636	0.887081	0.86956	0.983436	0.895036	0.96073	0.889772	0.930049	0.995393	1.01627	1.08248	0.994483	1.07622	1.01749	1.08251	0.984363	0.962813	0.976035	0.997388	0.963067	0.964724	0.966697	0.965028	1.08589	0.959085	0.996931	1.10066	1.00239	0.996524	1	1.00046	0.978052	0.956205	0.985115	1.09704	1.02306	0.987111	0.983694	1.095	1.00652	1.09664	0.988907	0.973411	1.09101	1.0752	0.985331	1.07851
NM_006675	0.680605	0.729097	0.784988	0.788476	0.824775	0.893725	0.811448	0.919929	0.924941	0.904448	0.913132	0.929888	0.94894	0.977699	0.94702	0.980178	0.983019	0.959998	0.991768	0.981016	0.981023	0.988473	0.98039	0.988917	0.968392	1.02661	0.99423	0.973061	1.01105	0.995795	0.986905	0.987983	0.984107	1.0531	0.988783	0.988173	0.989331	0.995246	1.00635	0.994928	1.02642	1.00685	1.03437	1.04363	1.00841	1.00864	1.02362	1.03288	1.04703
NM_006676	0.752826	0.797369	0.806637	0.872234	0.881119	0.899611	0.849259	0.96467	0.96281	0.928751	0.966548	0.923239	0.937568	0.97781	1.00868	0.972784	0.949079	0.978708	0.960201	0.955357	0.974514	0.964215	0.956722	0.96517	0.96479	1.00837	0.997532	0.989085	0.998588	0.987009	0.992988	0.983702	0.998863	1.00245	1.0051	1.02778	1.00423	1.00204	0.984252	0.982469	1.00014	1.00949	1.03004	1.01787	1	1.01083	1.00366	1.01019	1.00484
NM_001199160	0.746643	0.773953	0.762371	0.814212	0.858956	0.971253	0.83923	0.995824	0.984772	0.935917	1.01387	0.916136	0.983492	1.02419	1.04582	0.963783	0.935126	0.957386	0.941214	0.961586	0.972657	0.962227	0.949792	0.972526	0.994854	1.03534	0.991814	0.972997	0.983828	0.990959	0.997403	0.98527	0.972263	0.999178	0.996495	1.00658	1.0021	1.02215	0.978577	0.990194	1.01078	1.00548	1.04069	1.04564	1.00679	1.03768	1.04913	0.995913	0.998966
NM_014266	1.00338	1.0305	0.978013	0.738819	0.728013	1.14817	0.700298	1.09785	1.11915	1.11052	1.22162	0.993235	1.01013	1.05735	1.1112	1	1.01208	1.03459	0.980918	1.03043	1.06439	0.991082	0.724688	0.982247	0.997555	1.15085	1.11914	1.05439	0.988306	0.988414	1.01484	0.750299	1.02361	1.09596	1.02759	0.99013	1.03678	0.734049	0.731387	0.992371	1.01668	1.022	0.995328	1.06132	0.743613	1.00836	1.03712	0.725854	1.03913
NM_001161586	0.887219	0.892255	0.926539	0.996307	0.949818	0.89307	0.925935	0.915138	0.910325	0.967397	0.928756	0.998887	0.957049	0.970818	0.960974	0.993891	0.983339	0.976024	1.00055	0.986005	0.996592	0.978212	0.963267	1.01988	0.965016	0.980296	1.01125	1.02787	1.00893	1.01479	0.994398	1.00421	0.970455	0.887393	1.01452	1.01948	0.985907	0.976805	0.996467	0.998326	1.02449	1.03644	1.00006	0.990773	0.982953	1.01732	1.01738	1.02086	1.00558
NM_016640	0.778445	0.778717	0.854854	0.927083	0.971166	0.851476	0.933873	0.793339	0.851132	0.946002	0.802662	1.26429	0.935472	0.879864	0.864449	0.955481	1.26897	0.998244	0.985787	0.972573	1.01346	1.2714	1.01662	1	0.998416	0.935547	0.979714	0.986488	1.24998	1.25973	0.983802	1.25261	1.26913	0.897925	0.982882	0.998406	0.974423	0.983935	1.02929	1.26724	1.003	1.00769	0.952657	0.956571	0.976238	0.937295	0.934042	1.26866	1.27573
NM_016131	0.745654	0.720971	0.914834	0.902518	0.895355	0.926559	0.897674	0.918316	0.946662	0.954379	0.923886	0.98639	0.947575	0.946213	0.942539	0.971193	0.992997	0.987711	0.997728	0.996696	0.993781	1.00935	1	1.01433	1.00657	0.95813	0.980996	0.992013	0.995033	1.00296	0.999973	1.00654	1.01554	0.957606	1.00668	1.00114	0.994102	0.995881	1.00817	1.00676	1.00325	0.98654	0.973995	0.984163	1.01082	0.994407	0.97169	1.01805	1.00486
NM_006785	0.825803	0.850567	0.852984	0.851629	0.900117	0.913969	0.938998	0.977903	0.920837	0.926725	0.942096	0.925634	1.00467	0.98335	0.975675	0.992466	0.958249	0.97988	0.986802	0.978943	0.999188	0.992763	0.959215	0.953046	1	1.00602	0.995374	0.974531	1.0079	0.994417	0.954937	0.997594	0.996139	0.992564	1.00264	0.991616	1.00296	1.00888	1.00189	0.986553	1.00319	0.995124	1.00509	0.997446	1.01318	1.00439	0.988597	1.0139	0.980575
NM_006690	0.77648	0.800659	0.774355	0.960867	0.821955	0.831234	0.967573	1.05084	0.868042	0.925188	0.788475	0.874925	0.939775	1.00299	0.972386	1.08788	0.968549	1.01976	0.994752	0.881132	0.939197	0.96901	0.897855	0.933353	1.09156	1.00315	0.899412	1.06991	0.973854	0.905104	0.937083	0.884602	0.91385	0.814433	1.0431	1.08593	1.15651	0.91124	1.02475	0.984866	1.00738	1.03046	0.977004	1.07998	0.983353	1.01841	1.04168	1.01542	1.17656
NM_020470	0.871808	0.863319	0.906009	0.975653	0.943773	0.898544	0.95625	0.942399	0.9578	0.970353	0.926734	0.991854	0.975242	0.929682	0.961659	0.994921	0.971223	0.993392	0.980629	0.982293	0.982003	0.996032	0.983353	1.01112	1.01992	0.979603	0.980165	0.985538	1.00073	1	0.999223	0.999086	1.00886	1.00478	0.99332	1.00489	0.994497	0.982355	0.994676	0.988544	1.00507	1.00205	1.00381	0.997167	0.998399	1.01337	1.03092	1.0388	1.019
NM_139199	0.99664	1.00072	0.99924	0.997658	0.998899	1.00002	1.00072	1.00072	0.998529	1.00018	0.998175	1.00002	0.997058	1.00032	1.00035	0.999713	1.00072	0.995833	1.00072	1.00072	1.00072	1.00072	0.999845	0.99783	1.00034	0.998351	0.998214	1.00041	0.999983	1.00072	1.00024	1.00072	1.00044	0.99622	0.999273	1.00072	1	0.995485	0.997894	1.00072	1.00002	1.00069	0.999928	0.99946	1.0001	0.997213	0.995388	0.999962	1.00072
NM_001145862	0.735908	0.831487	0.91424	0.903016	0.914113	0.86807	0.828372	0.911017	0.8984	0.957183	0.981661	0.980387	0.961259	1.00745	0.969512	0.952282	0.967989	0.972468	0.987033	0.965179	0.97678	0.993715	1.14328	0.972168	1.00526	1	1.0002	0.956939	1.15325	1.13409	1.0156	1.15989	1.01235	0.947031	1.17037	0.994022	0.930164	1.1351	1.13875	0.998305	1.0182	1.10583	1.12499	0.950349	1.14549	1.13428	0.98544	1.15835	1.21231
NM_006699	0.700055	0.737576	0.797649	0.780483	0.769657	0.800721	1.20733	0.864925	0.889055	0.91931	0.924713	0.887973	0.985567	0.930557	0.968383	0.936346	0.926706	0.944259	0.961487	0.959449	0.964059	0.975647	0.961938	0.990167	1.01291	0.984084	0.997269	1.13938	0.983001	0.999715	1	1.02695	0.986759	1.02958	1.00682	0.988556	1.00387	1.01586	1.01469	0.998311	1.03225	0.979353	1.00772	1.14687	1.02226	1.01025	1.01588	1.01179	0.986733
NM_001143906	0.770678	0.785262	0.811054	0.878983	0.904151	0.933529	0.838147	1.01775	1.00043	1	1.02555	0.903098	1.02913	1.05055	1.15849	0.934917	0.929893	0.982869	0.943403	0.938283	0.95688	0.956171	0.916747	0.962039	0.977918	1.05789	0.987995	1.0234	0.996233	0.956173	0.962359	0.975605	0.999396	1.15017	0.982244	0.991559	0.984416	0.974329	0.981608	0.97825	0.97102	1.0402	1.15183	0.999149	1.00499	1.14877	1.15012	1.14204	0.958335
NM_006701	1.01651	1.02864	1.02477	1.0371	1.01985	0.994018	1.00053	0.99679	1.01357	1.0118	0.996514	0.981586	1.00249	0.991268	1.00398	1.00819	1.00879	0.995132	1.0088	1.00605	1.00557	1.01002	1.01675	1.02033	0.958065	0.986634	0.980618	0.98899	0.98686	1.00305	1.01456	0.989366	0.978803	1.02314	0.999088	0.994381	1.01332	1.00312	1.00223	0.998888	0.990634	1	0.985879	1.01733	0.982044	1.00869	0.994346	0.999018	0.992086
NM_001166111	0.673283	0.727434	0.704908	0.787232	0.829163	0.826224	0.770718	0.782109	0.85686	0.893099	0.775477	0.946957	0.883338	0.953166	0.951201	0.976528	0.973772	0.952882	0.983225	0.971235	0.967281	0.993431	0.947434	0.954536	0.982235	0.974813	1.0065	1.00826	1	0.989841	1.00287	0.988977	0.99615	0.991512	1.00512	1.02452	1.00095	1.01526	0.968948	0.990072	1.03197	1.00619	1.00247	0.978876	0.989116	1.02574	0.997376	1.01423	1.00985
NM_001130912	0.588213	0.947807	1.00427	0.977642	0.967526	0.998281	0.966438	1.01456	1.02296	0.951629	0.981661	1.03101	1.00626	0.995189	0.99785	1.02097	0.99925	0.994828	1.00173	0.98783	1.0066	1.00088	0.997128	0.988685	1.00678	1.00166	0.992807	1.03243	1.02446	1.00477	0.983577	0.97503	1.02897	1.00475	0.968553	0.990204	1.00334	1.00796	0.994982	0.988361	0.998157	0.999892	0.967673	1	0.989618	0.968967	0.989204	1.00031	0.979587
NM_006705	0.791723	0.744914	0.792985	1.03039	0.790824	0.984649	0.824627	1.13628	1.02464	0.975864	1.06185	0.815282	0.967326	1.07136	1.06196	1.05524	0.819815	1.00025	0.990445	0.991045	1.00367	0.986598	0.984392	0.98846	1.01408	1.02586	1.00777	0.999373	1.01142	1.02575	1.02222	0.998906	1.01252	1.00416	0.820439	0.997589	1.01626	1.00755	0.994384	0.997188	1.01299	1.0103	1.02082	1.01892	1.02975	1.06083	1.05039	0.992973	1.01632
NM_001252007	1.14152	1.09856	1.19411	1.06304	1.08498	1.03437	1.21084	1.04374	1.03172	1.05851	1.02149	1.03892	0.963868	1.00654	0.969052	0.988179	0.981581	1.02607	1.06328	1.02591	1.01524	1.04285	1.0263	1.06921	1.01958	0.866279	0.983244	0.873865	1.02708	1.00276	1.04371	0.966166	0.880671	0.973434	0.958572	0.87257	0.961143	0.977718	0.967709	1.0572	0.990347	1.0059	0.978792	1.12902	1.00824	0.871823	0.968275	0.974214	1.00304
NM_006706	0.720104	0.727147	0.738066	0.82481	0.848408	0.839561	0.90735	0.897395	0.897098	0.87741	0.912741	0.86394	0.926433	0.9401	0.956078	0.928608	0.900471	0.928918	0.952876	0.949786	0.960493	0.960269	0.987291	0.979731	0.985295	0.995098	0.997607	0.992286	1	0.996376	1.00802	1.01414	0.980577	0.971617	0.988263	1.03486	1.02636	0.998274	1.03078	1.01809	1.01086	1.0276	0.995465	1.01642	1.03895	1.02844	0.98709	0.942052	1.03933
NM_006709	0.818095	0.870137	0.85678	0.950414	0.921461	0.940405	0.929202	0.980873	0.965072	0.949313	0.882187	0.967892	0.921957	1.00127	1.00436	0.889895	0.881787	0.942354	0.999427	0.956999	0.955077	0.981795	0.98966	0.88712	1.02042	1.00216	0.894422	1.01096	0.947922	0.930555	0.963566	0.990568	0.95628	1.02574	1.00779	0.985476	0.995844	1.00019	0.931979	1.02622	1.01006	0.992223	1.03069	1.05887	0.987715	0.986618	1.05002	1.02418	1.03565
NM_198189	0.928186	0.923727	0.976379	0.972163	0.979129	0.980582	0.948471	0.971974	0.982798	0.989031	0.973223	1.00015	0.983952	0.98997	0.982998	0.995894	0.988398	1.00873	0.990732	1.001	0.985266	0.994478	0.997358	0.982327	1.00169	0.992127	0.999252	1.00186	1.00771	0.995831	1.00531	0.991934	1.00206	0.994095	1.00564	1.00125	1.00826	1.00568	0.995766	0.992936	1.00217	1.00397	1.00178	0.997112	1.00284	1.00846	0.992587	0.997993	1.00624
NM_080594	0.83976	0.856073	0.868622	0.943377	0.930644	0.970795	0.910079	1.02274	1.01241	0.98342	1.00739	0.980738	0.98387	1.00974	1.01761	1.00844	0.981193	0.995636	0.981414	0.99012	0.987224	0.99079	0.980826	0.994399	0.994488	1.0177	0.996207	1.00035	0.998459	0.991427	1	0.999079	0.997923	1.01854	0.996364	0.99893	1.00298	1.00237	0.999416	1.00042	0.998119	1.00536	1.01041	1.0035	0.996539	1.01893	1.00794	1.00306	0.996884
NM_006712	0.86193	0.868816	0.895859	0.925524	0.950522	0.930488	0.943843	0.919596	0.962982	0.964032	0.921886	0.977952	0.921502	0.978757	0.949732	0.992766	0.996695	0.998319	0.985192	0.983067	0.988785	0.994438	0.988025	0.992226	1.00304	0.987905	0.994786	1.00126	1.00521	0.999914	1.00271	1.00242	1.00926	0.994828	1.00122	1.00678	0.999197	1.00459	0.989627	0.992056	1.00658	1.00344	0.992386	0.999294	0.996857	1.03048	1.01199	1.00699	1.02124
NM_006713	1.05952	0.949296	1.11719	0.914983	0.956235	0.969958	0.986172	1.08309	1.02572	0.966125	0.969436	1.03875	1.01349	1.00962	1.06665	1.04159	1.06404	1.01734	1.00666	1.0334	1.0492	1.00758	1.09159	1.0144	0.935246	0.97739	0.964162	1	1.04385	0.984931	0.999626	0.983411	1.06732	1.0275	0.93388	0.949563	1.04027	0.968427	1.02631	0.999092	0.986097	1.01358	0.96038	1.0238	0.991165	0.971451	1.01533	1.05182	1.00123
NM_006714	0.835325	0.867316	0.88628	0.923687	0.91677	0.908772	0.920863	0.921751	0.923534	0.963233	0.924556	1.0111	0.953208	0.919433	0.940227	0.93989	1.00852	0.977119	0.99669	0.983959	1.00209	0.972688	0.999679	1.01017	1.00586	0.955461	0.963597	0.987199	1.02032	1.00109	0.97936	1.01405	1.02413	0.966664	0.991873	1.00426	1.02807	0.998761	0.995582	0.996308	0.997744	1.0032	1	0.967866	1.00066	0.973008	0.989135	1.01896	1.00129
NM_006717	0.653109	0.74175	0.758565	0.824207	0.858085	0.898781	0.870743	0.921504	0.935539	0.934754	0.971062	0.89608	0.932165	1.01298	0.989909	0.970376	0.941101	0.983821	0.935581	0.942471	0.96871	0.953718	0.950712	0.96537	0.997778	1.03361	0.997796	0.96502	0.987072	0.977252	1.01828	0.995667	0.982288	0.992641	1.00069	0.981659	0.988291	1.01441	0.997735	0.999877	1.00716	1.00083	1.02509	1.00207	1.01823	1.03674	1.01696	0.985411	1.01016
NM_006788	0.566162	0.646291	0.623241	0.692593	0.694876	0.767325	0.764062	1.0048	0.807327	0.782338	0.804886	0.792586	0.792704	1.00045	1	0.805522	0.789689	0.81911	0.800748	0.791521	0.80939	0.799531	0.780207	1.00126	0.820939	1.0068	0.995778	0.819128	1.01305	0.999408	0.815375	0.816849	0.991266	1.00541	1.00012	0.988975	1.0064	0.995381	0.999623	0.997233	1.00186	0.998489	1.01537	1.00682	1.00252	1.00926	1.00798	1.01167	1.00926
NM_032102	0.579868	0.530736	0.625709	0.6346	0.631892	0.609803	0.626915	0.610142	0.625395	0.944825	0.619777	0.929166	0.960497	0.631767	1.00577	0.951994	0.971733	0.98769	1.02066	0.974747	0.958435	0.982815	1.03369	1.01939	1.00523	0.973168	1.02892	0.654372	0.992295	1.01098	1.00477	1.0101	0.983352	1.00851	1.03744	1	0.985339	1.00016	0.968656	1.01511	1.01398	0.997394	1.01334	0.98257	1.0098	1.0108	1.04433	1.00285	0.98601
NM_206839	0.794511	0.826888	0.888406	0.95047	0.923311	0.977177	0.953729	0.996704	0.990332	0.980086	0.994142	0.969844	0.963712	0.99634	1.00008	0.987115	0.997455	0.989348	0.986774	0.988671	0.998564	0.99704	0.991245	1	1.00445	1.00036	0.996146	1.00129	1.00598	1.00164	1.00031	0.9979	1.00985	1.00101	0.996034	0.991797	0.997385	1.00234	1.00389	0.992037	1.00159	1.00494	0.998872	1.00142	1.00183	1.00635	0.994452	1.00315	1.0032
NM_006793	0.635338	0.654698	0.709442	0.794269	0.752705	0.753481	0.748574	0.783935	0.790962	0.805861	0.802434	0.801826	0.801563	0.989468	0.991507	0.992192	0.804476	0.998819	0.993974	0.809095	1.00685	1.00028	0.994663	0.995132	1.0065	1.00315	0.999245	0.996385	0.998146	1.0012	1.0018	1.00447	1.00618	0.991188	1.008	1.00375	1.00175	1.00767	0.997644	1.00372	1.00278	0.994882	0.99753	0.993545	1.01525	1.00295	0.998224	1.00613	1.0093
NM_006795	0.721951	0.715187	0.764116	0.878259	0.82224	0.872394	0.812445	0.916226	0.937611	0.915897	0.899775	0.934025	0.928147	0.945487	0.969718	0.978405	0.99979	0.976004	0.983956	0.988599	0.99645	0.979839	0.985465	0.996759	0.976195	0.963582	1.00224	0.968975	1.01058	0.996138	0.97577	0.993882	0.989012	1.01278	1.01213	1.00021	0.987558	0.999655	1.00961	1.00761	1.01357	1.01108	1.01203	1.01322	0.989752	0.990679	1.00166	1.00562	1.00745
NM_006796	0.727574	0.669403	0.715991	0.776864	0.773115	0.86544	0.832309	0.979009	0.958038	0.895646	0.967686	0.973268	0.970034	1.01246	1.00627	0.97223	0.94952	0.992745	0.968159	0.969705	0.933976	0.96295	0.955238	1.00322	0.955596	1.02055	0.981615	1.00352	0.952938	0.970709	0.997373	0.983207	1.0058	1.00453	0.998764	1.00212	1.00622	0.989418	0.954244	0.986052	1.00834	1.00901	1.02072	1.00979	1.00256	1.01242	1.01881	1.00822	0.99752
NM_001145860	0.750431	0.815871	0.761788	0.915167	0.81574	0.962043	0.924584	0.954269	0.947657	0.963258	0.961212	0.966323	0.938028	1.1685	0.997247	0.957959	0.935107	0.978969	0.974362	0.958919	0.976011	0.986219	1	0.93854	0.981109	1.03038	0.992429	1.00711	0.938385	1.19703	0.981325	0.967743	1.05488	1.04009	1.00309	0.975867	0.986519	0.94529	1.05626	0.971092	0.991521	1.02734	1.03109	1.00613	0.98654	0.984591	1.18581	1.03687	0.990917
NM_078628	0.962238	0.880378	0.920545	0.951208	0.936543	0.970257	0.998152	1.00215	1.00593	0.983881	0.99579	0.989957	1.01507	1.00833	1.01458	1.01597	0.993416	1.0183	0.989649	0.994237	1	0.99042	0.978271	0.992628	1.01189	1.01764	1.01655	1.00872	0.974894	1.00702	0.994162	1.00927	1.00303	1.01941	0.954763	1.00389	1.00879	1.00095	0.973569	0.982594	1.01129	1.01081	1.11737	1.02234	0.992054	1.00592	1.00981	0.989505	0.984309
NM_014267	0.853369	0.830659	0.917232	0.929026	0.922838	0.990059	0.927544	0.974155	1.00327	0.990816	0.971623	0.929955	0.965249	1.0157	0.98825	1.00747	0.963209	0.999917	1.01698	0.988609	1.00122	1.00182	1.01812	1.01867	0.990825	0.981733	0.972329	0.974409	1.00521	0.993351	0.98987	0.9514	0.995228	1.03648	1.01264	0.985042	0.984871	0.996666	1.01537	0.999027	1.005	0.977315	1.0285	1.0381	1.00642	1.01687	1.02133	0.989406	0.978336
NM_006801	0.723416	0.751746	0.767071	0.770427	0.772441	0.967217	0.760773	0.995735	0.997395	0.978794	0.744851	0.977839	0.96324	1.00994	1.0112	0.970994	0.982379	0.9761	1.00175	0.971609	0.975257	0.992058	0.979657	0.981724	0.986941	1.02768	0.985139	0.99922	1.0028	0.970643	0.970516	0.998785	0.999687	1.03127	0.987873	1.00242	1.0166	1.00075	1.00567	0.989684	0.997828	0.977999	1.03135	1.01863	1.01597	0.999003	1.0381	1.02705	1.04153
NM_006802	0.630682	0.679065	0.684898	0.739929	0.754396	0.963803	0.722638	1.01623	0.9699	0.794593	0.982063	0.794546	0.958567	1.00346	1.00086	0.962592	0.969656	0.812292	0.962605	0.99833	0.96588	1.0035	0.996675	1.00735	0.969177	1.01511	0.967358	0.967479	0.972897	0.971563	0.991196	0.987659	0.99417	1.03823	0.992808	0.988841	0.993113	0.992098	0.998801	1.00209	1.03756	0.981944	1.02392	1.02656	1.01533	1.00884	1.03788	1.0527	1.0057
NM_001134296	0.761733	0.806518	0.817908	0.824423	0.890239	0.929512	0.844673	0.958412	0.966004	0.952614	0.972812	0.96139	0.961388	0.99926	0.982659	0.98605	0.944429	0.968643	0.941377	0.967045	0.973559	0.961738	0.977804	0.992958	0.991481	0.979985	1.01119	1.0244	0.969443	0.998374	0.965769	0.997763	0.980246	1.00923	1.00694	0.978231	1.0069	0.993188	1.02201	0.983806	1.00871	1.0444	0.998875	1.01892	1.01917	1.0202	1.02648	0.99302	1.01021
NM_006804	0.916525	0.934093	0.931514	0.956392	0.962586	1.03985	0.947448	1.07064	1.00761	0.973142	1.02537	0.984321	0.970762	1.02736	1.03597	0.992501	0.989888	0.995413	1.00206	0.981304	1.0186	1.01218	1.00488	0.988865	0.973971	0.999464	0.990822	0.979083	0.996601	0.995042	1.00062	0.992092	0.994879	1.00712	0.988928	0.992875	0.992509	0.98948	0.987538	1.00025	0.994485	1.00172	1.01188	1.00157	0.99987	0.992907	1.00695	1.00249	1.00924
NM_006805	0.63977	0.612682	1.00349	0.973658	0.971034	0.649557	0.902623	0.612259	0.881974	0.870701	0.622669	1.01603	0.904664	0.88608	0.920339	0.979998	1.02607	1.00436	1.00606	1.02426	1.02707	1.02197	1.08396	1.0055	0.986195	0.859573	0.968907	1.01306	1.04403	1.01361	0.973159	0.989724	1.03925	0.915153	0.998193	1.0087	1.0499	1.00336	1.00276	1	0.98376	0.965128	0.889838	0.955601	1.0139	0.944309	0.953162	1.038	1.02551
NM_001130914	0.78009	0.818361	0.841226	0.906074	0.945669	0.907476	0.970502	0.893737	0.914887	0.991708	0.961471	0.99536	0.893644	0.989708	0.896028	0.979312	1.02286	0.974977	0.996952	1.00141	0.979316	1.01817	0.967052	1.01853	1.00813	0.976062	0.99951	1.02113	0.958506	1.01336	1.01057	1.00219	1.00349	0.965062	1.01218	1.02158	1.01713	1.01019	1.03143	1.01874	1.02487	0.992711	1.00367	0.995601	0.977697	0.990929	0.910542	0.999912	0.982922
NM_006807	0.746812	0.761845	0.824181	0.904333	0.897335	0.887685	0.868496	0.926868	0.936558	0.926197	0.926962	0.983018	0.963698	0.981057	0.9695	0.981777	0.979209	1.02191	0.987612	0.995228	0.977018	1.01259	0.996006	1.01529	1.00957	1.02463	0.976761	1.0185	0.992626	1.00737	1.1455	0.990641	1.15074	0.97119	1.01714	1.02267	1.00398	1.01591	0.962372	1.00038	1.02656	0.993096	0.96072	0.995029	0.995336	0.988207	0.995698	1.01522	1.00671
NM_006808	0.946953	0.736745	0.978905	0.973805	0.977289	0.973479	0.996371	0.742334	0.96507	0.959133	0.718241	1.00176	0.964612	0.95799	0.967243	0.993474	1.00152	0.994647	1.00238	0.994564	1.0066	1.00415	1.00418	0.996368	1.00501	0.980767	0.984349	0.998639	1.00408	1.00014	0.990763	1.0023	1.01073	0.98473	1.00249	0.994684	1.00919	0.993578	1.00491	1.00253	1.00466	0.989088	0.970559	0.976655	1.02186	1.00572	0.977213	1.00703	1.0122
NM_006809	0.90498	0.944814	0.91292	0.937919	0.960744	0.961112	0.938209	0.983993	0.987669	0.992111	0.976573	0.981514	0.98008	0.961136	0.987514	0.997006	0.975736	0.972841	0.982661	0.980558	0.972382	0.981626	0.96496	0.993014	0.995858	0.980394	1.01668	0.998629	0.984621	0.970382	0.976803	0.987984	1	1.23453	0.99648	0.996998	1.00212	1.00638	1.01046	1.00833	0.993845	1.00955	1.01238	1.00288	1.00368	1.01389	1.00686	1.00156	0.986214
NM_006810	0.779872	0.728033	0.786743	0.939577	0.853635	0.943268	0.92728	0.981174	0.986673	0.974011	0.978499	0.954392	0.954931	0.996321	0.996253	0.98706	0.981933	0.977441	0.997079	0.997943	0.990412	0.990737	0.972982	0.989351	0.981198	1.00688	1.00519	0.986931	1.00644	0.995003	1.00735	0.994487	1.00316	0.99892	0.98017	1.00405	1.00667	1.00144	0.989396	0.994442	1.01172	1.00577	1.00185	1.00492	1.00314	1.00867	1.00877	1.01125	1.00992
NM_006811	0.674339	0.732214	0.773106	0.835199	0.843395	0.905767	0.861022	0.896587	0.920688	0.916474	0.925825	0.943888	0.970768	0.973778	0.971618	0.974107	0.971523	0.978266	0.983205	0.966591	0.974952	0.967923	0.971009	0.971266	1.00406	0.980768	0.981758	0.99638	0.979412	0.983861	1.00034	0.98667	1.14831	0.98893	0.983201	1	0.992584	0.985784	1.00951	0.999639	0.996819	0.995765	1.00006	1.01245	1.00745	1.00959	1.01485	1.14759	1.01307
NM_006812	0.806229	0.78503	0.818105	0.903113	0.875194	0.942673	0.911572	0.990271	0.982973	0.921869	0.950666	0.958655	0.96617	1.01751	1.01936	0.960732	0.968083	0.96811	0.998376	0.983451	0.950988	0.9732	0.9528	0.983992	0.977173	1.02413	0.990436	0.992573	0.996889	0.980118	0.986226	0.979245	1.00639	1.00047	0.986852	0.988319	1.00047	0.969117	1	0.984146	1.01346	0.985861	1.01765	1.02737	1.01576	1.00455	1.03865	1.01596	1.01736
NM_006813	0.529936	0.583265	0.637833	0.991745	0.995138	0.599676	0.98156	0.553595	0.619299	0.997547	0.580328	0.999187	0.995019	0.631347	0.64425	0.994417	0.998335	0.997212	1.00031	1.00136	0.993438	1.0003	1.00293	1.00021	0.999565	0.996951	0.998927	0.995837	0.996279	1.001	1.00083	1.00096	0.995489	1.00095	0.996802	0.999228	1.00039	0.998154	1.00154	1.00028	1.00159	1.00153	1.00109	1.00154	0.999632	1.00099	0.999919	1	1.00183
NM_006815	0.578914	0.524591	0.681699	0.723571	0.719389	0.751651	0.687446	0.762941	0.767353	0.768955	0.758994	0.98822	0.77787	0.784218	0.78562	0.996996	0.987021	0.993344	0.992434	0.993508	0.990317	0.991615	0.995296	1.01039	0.992134	0.989139	0.994455	0.995918	1.00572	0.991276	0.996067	0.999714	1.00328	0.993689	0.993877	1.00533	1.00554	0.994524	0.997026	1	1.01201	1.00228	1.00576	1.00519	1.01092	1.01516	1.01034	1.00994	1.02122
NM_006816	0.960317	0.937593	0.954959	0.951636	0.975055	0.986278	0.972368	0.978714	0.994402	0.989884	0.974558	0.990564	1.00715	0.995612	0.999486	0.999819	0.99308	0.99245	0.993417	0.998999	0.996907	0.992847	0.991213	0.995462	0.995674	1.00103	0.995826	1.00157	1.00091	0.995865	0.999199	0.993897	1.00128	1.00179	0.997105	0.998616	0.999586	0.994009	0.993831	0.995221	0.999801	1.0008	1.0038	1.00514	1.00279	1.00319	1.00682	0.999947	1.00217
NM_006817	0.986455	0.624344	0.992799	0.999119	0.993444	0.991996	0.995667	0.993824	0.994334	0.992319	0.991409	0.996653	0.995232	0.995082	0.995532	1.00165	1.00208	0.997075	0.999591	1.00237	0.998237	1.00192	1.0007	1.0011	0.996761	0.996852	0.993769	1.00056	0.998649	0.999272	0.997506	0.996019	1	0.998083	1.00041	1.0012	0.998493	0.999404	0.999066	1.00002	1.00344	0.999711	1.00178	1.0017	0.998146	1.00172	1.00142	1.00112	1.00211
NM_006818	0.739244	0.836773	0.88974	0.964839	0.999604	0.893888	1.01214	0.924897	1.03808	0.922573	0.924316	1.01409	1.02971	0.949261	0.980256	1.09797	0.943939	1.07265	0.950259	0.981359	1.08493	0.889792	1.02625	1.08402	0.975758	0.992885	0.987355	1.08745	1.08818	1.0158	0.959245	1.09168	1.01853	0.981651	0.939882	0.990448	1.06793	1.10421	1.00751	1.0716	1.00766	1.07833	0.946044	0.895668	1.01799	0.933193	1.01998	1.07157	1.00945
NM_006819	0.814796	0.811145	0.79772	0.871853	0.896917	0.947441	0.859907	0.993474	0.950787	0.962841	0.985269	0.972924	0.998837	0.998529	0.999526	0.978313	0.970067	0.96703	0.986437	0.977137	0.959626	0.988205	0.960287	0.969883	0.981939	1.13102	1.00122	0.995581	1.00618	0.981935	0.973211	0.969827	0.985294	1.13938	1.00305	0.999112	1.00603	0.971582	1.00342	0.997136	1.00058	0.997771	1.14876	1.12912	1.0049	1.13554	1.15567	0.99948	1.00215
NM_006821	0.824766	0.88095	0.870087	0.972911	0.98803	0.935821	0.932314	0.881072	0.932418	0.978446	0.91461	1.05895	0.94762	1.00514	0.929438	0.950317	1.00674	1.02144	0.998024	0.961278	0.996135	1.01196	0.96139	1.02009	0.971067	0.964262	0.997073	0.910848	1.02433	1.01936	0.970013	1.00549	1.01899	0.928527	1.02698	0.94403	0.971619	1.00286	0.982335	1.05275	1	1.0007	0.959264	1.08746	1.01434	1.04689	0.988698	1.03544	0.971133
NM_006822	0.760354	0.728949	0.92249	0.883507	0.965183	0.815813	0.956548	0.777002	0.852731	0.936568	0.774339	0.989842	0.839525	0.812059	0.830639	0.980157	1.0083	0.999872	1.00203	1.00966	0.99842	1.03072	0.985703	1.01773	1.01437	0.920251	0.982614	0.990956	1.00542	1.01982	1.00567	0.979313	1.02102	0.930212	1.18872	1.00251	1.01419	1.01194	1.03012	1.02675	1.01069	0.998553	0.966135	0.949695	0.987053	0.982979	0.974622	1.01047	1.00161
NM_006825	0.691782	0.682317	0.746294	0.862835	0.83961	0.854884	0.843934	0.870214	0.920233	0.924146	0.87329	0.969414	0.931884	0.946997	0.953805	0.978919	0.988852	0.977963	0.991706	0.987467	0.971799	0.996347	0.996718	1.00215	0.992498	0.993115	0.997744	0.996722	1.00022	0.991289	1.01083	0.994991	1.00786	0.991175	0.995879	1.00131	1.00177	1.00588	1.00456	1.00303	1.00376	1.00083	0.99649	0.998536	0.997947	0.994426	0.999316	0.999782	1.00377
NM_006826	0.62951	0.657838	0.715393	0.768376	0.769864	0.749395	0.736458	0.769537	0.76845	0.768491	0.756272	0.824394	0.801303	0.793743	0.791063	0.812578	0.840633	0.823207	0.844889	0.833993	0.840262	0.840988	0.839557	1.00313	0.999944	0.807883	0.822933	1.00753	1.00379	1	1.00218	1.00567	1.01022	0.819537	1.00243	0.999616	1.00459	1.00221	1.00774	1.00217	1.00817	1.00183	0.825017	0.835466	1.00568	0.834283	0.829738	1.0119	1.01143
NM_006827	0.55122	0.492984	1.02955	0.615671	0.660714	0.942893	0.979327	0.918728	0.964911	0.973015	0.95561	0.91355	1.0318	0.941437	0.960943	1.02342	1.04121	0.998759	0.998513	1.00022	1.07521	1.02787	1.10145	1.01323	0.969994	0.97732	1.00831	0.9776	0.933837	1.01342	1.0257	1.03363	1.03496	1.05343	0.991679	1.00272	1.00401	1.0413	1.031	1	0.986697	0.994511	0.992868	0.95865	1.01787	0.987841	0.964017	1.00655	0.996458
NM_006828	0.549467	0.655591	0.58961	0.752118	0.669178	0.799596	0.941113	0.866553	0.829579	0.83505	0.924604	0.727035	0.91621	1.01609	0.96307	0.862347	0.856549	0.895022	0.915204	0.931623	0.889548	0.928307	0.919617	0.957752	0.99756	1.0303	1.00173	0.936889	0.940635	0.986287	0.986471	0.979922	0.93702	1.01355	1.01493	0.975658	0.942995	0.964552	1.00769	1.01156	0.970894	0.986738	1.05353	1.06167	1.04201	1.0201	1.05005	1.01339	0.964916
NM_006830	1.03767	0.997322	1.03318	0.987629	0.969214	0.964968	1.03999	0.958509	1.02304	0.97921	0.93326	1.0485	1.05929	0.965601	0.996155	1.01364	1.038	0.995605	1.01173	1.02295	0.994484	0.998041	1.0219	0.959492	0.972852	1	1.00044	0.98271	1.02392	1.01085	1.01415	1.03052	1.01981	0.993754	0.983855	1.00069	1.02108	1.00588	1.00111	1.00982	1.00806	1.03427	0.996939	0.96477	0.976412	0.986012	0.965793	1.01779	1.0257
NM_006831	0.651633	0.584316	0.738206	0.798103	0.790403	0.8592	0.776739	0.939415	0.935355	0.927496	0.883678	0.795582	0.851864	1.12104	0.924277	0.940227	0.981364	0.979772	1.12744	0.931215	0.989621	0.973596	0.975311	0.978413	0.994272	1.11887	0.960635	0.986747	1.01024	0.898241	1.01142	0.974788	1.01196	0.990225	0.978401	0.951344	1.11783	1.13167	0.917142	1.00953	1.13465	0.991551	1.11253	1.10757	1.13298	1.00901	1.18177	1.13654	1.15365
NM_001134999	0.662373	0.664951	0.650559	0.772969	0.80304	0.847082	0.830403	0.931607	0.895932	0.868278	0.923107	0.860713	0.924832	0.932502	0.965694	0.939804	0.938613	0.988057	0.967022	0.963481	0.96331	0.962159	0.966288	0.975099	1.00426	0.98437	0.969743	1.00744	0.993966	1.01902	1.00545	1.00401	0.976664	0.991409	1.01462	0.97871	1.01637	1.02331	1	1.01304	1.02541	1.01576	0.999351	0.994619	1.00104	0.991897	0.992268	1.00727	0.990113
NM_006833	0.662473	0.65292	0.976464	0.987996	0.980283	1.00809	0.966162	1.02585	1.00155	0.975565	0.994484	0.992884	1.00233	1.01719	1.02632	0.992041	0.990031	0.992905	0.99587	1.00335	0.993282	0.984264	1.00177	1.00686	0.991334	1.01665	0.990422	0.995949	1.0134	0.988486	0.995377	0.979728	0.993991	0.990905	0.992034	0.988606	1.01419	0.989808	0.999575	0.990217	1.00819	0.990547	1.00378	1.00243	0.996179	1.01269	1.01402	1.01096	1.00488
NM_006834	0.877078	0.930578	0.884086	0.933815	0.896527	0.876514	0.867349	0.903568	0.935479	0.855241	0.855973	0.926734	0.942897	0.877924	0.921572	1.00661	1.01452	1.01507	0.978655	0.979646	1	1.00651	1.00919	0.989081	1.015	0.935341	0.974408	0.998819	0.992584	1.02829	0.990863	0.991699	1.0285	0.952375	1.00194	1.05076	1.01683	1.00209	1.0298	1.01896	0.995823	0.979307	0.941428	1.01772	0.999351	0.992703	0.97268	1.02697	1.02474
NM_001143827	0.595451	0.629024	0.683367	0.715884	0.695011	0.939497	0.692282	1.00154	1.01593	0.95533	0.944291	0.744537	0.989136	0.996477	0.986089	1.03053	0.989844	0.97185	0.945584	1.02542	0.997207	1.02672	1.02007	0.731324	0.983007	1.01266	0.970095	0.992736	1.00511	0.954146	0.977257	0.967038	0.995073	1.02879	0.978935	0.961809	0.961816	1.01901	1.02963	1.019	1.01498	1.02481	1.00542	1.03097	1.01588	0.967956	1.01649	0.999731	1.00771
NM_006835	0.917396	0.947472	0.894804	0.974098	0.947706	0.939652	0.972746	0.937972	0.964269	0.975704	0.94724	0.997678	0.974788	0.964762	0.96491	0.982676	1.00258	1.00192	1.00357	1.00305	0.983488	1.00547	0.995774	1.00882	0.997099	0.97104	0.989806	0.991122	0.996276	1.00358	1.00778	1.00698	1.00975	0.974143	1.00319	0.998891	0.995432	1.00015	1.00548	1.00646	1.00027	1.00896	0.992458	0.988943	0.992855	0.993735	0.981018	1.00275	0.996658
NM_006837	0.816839	0.806737	0.900514	0.945163	0.948036	0.931364	0.922913	0.953238	0.968037	0.977098	0.965222	0.983605	0.962047	0.993743	1.0001	0.998121	0.990706	1.00255	0.995636	0.994074	1.00163	0.999106	0.993395	1.00606	1.00173	0.992865	1.00339	1.00665	0.994886	1.00035	1.0012	0.998868	1.00484	1.00088	1.00378	1.00257	0.996671	1	1.00382	0.997171	1.00106	1.01234	1.00139	0.995494	0.998389	1.0017	0.99216	1.00178	1.00677
NM_006838	0.873323	0.856077	0.921344	0.919013	0.921023	0.964385	0.974454	0.987409	0.982197	0.965448	0.965601	0.967565	0.995982	1.01648	1.00577	0.984363	0.993438	0.986251	1.01264	0.964907	1.01779	0.987492	1.01757	0.999345	0.988658	0.981548	0.957859	1.01379	1.00698	0.975428	0.983279	1.00115	1.01708	1.02269	0.989851	0.959327	1.01441	1.00012	0.974106	0.979488	0.980467	0.991303	1.00359	1.02642	0.997179	0.97907	1.03446	1.03682	0.998646
NM_006842	0.79395	0.803533	0.825061	0.932772	0.905143	0.936117	0.917052	0.928538	0.949578	0.913008	0.942437	0.96567	0.916839	0.979537	0.985495	0.964762	0.959182	0.986315	0.989138	0.976634	0.989102	0.991583	0.969443	1.0102	0.99823	0.994026	0.99867	0.982567	1.02057	1.01238	1.0133	1.00717	1.00738	0.975509	1.01958	1.01539	1.00418	1.0141	0.997552	0.990899	1.02122	1.00973	0.987719	1.00791	1.03012	1.01793	1	1.03564	1.02063
NM_012254	0.912519	0.96673	0.872508	0.902797	0.922819	0.994227	0.908504	0.915386	0.915807	0.965737	1.09001	1.03591	0.886523	0.935336	0.967877	1.01743	0.895532	1.02369	0.967728	0.885345	1.00587	1.03442	0.959919	1.03427	1.05775	0.970581	0.99321	1.05121	1.09587	1.06748	1.11473	0.925321	0.923346	0.934263	0.980195	1.01579	1.04835	0.985935	1.00227	0.940225	0.953291	0.90644	1.11306	1.11103	0.979333	1.08374	1.11224	1.14396	0.900941
NM_005094	0.714106	0.747856	0.753534	0.787577	0.889416	0.88314	0.836402	0.912942	0.966689	0.917567	0.933874	0.944789	0.955021	0.96347	0.970536	0.986713	0.987318	0.944058	0.978752	0.966246	0.950197	0.981433	0.977619	1.0095	0.982726	0.999883	0.988154	0.982947	0.9917	0.994022	0.989508	1.00727	0.990969	1.19753	0.99104	1	0.994055	1.00743	1.00913	1.00183	1.00867	1.18932	1.18311	1.00022	1.01573	0.977241	1.00839	1.19286	1.18561
NM_024330	0.874186	0.891441	0.889381	0.945511	0.959231	0.914553	0.954722	0.92678	0.93689	0.947269	0.903937	1.01773	0.934398	0.920191	0.918033	0.954598	1.0118	0.969247	1.00159	0.984987	1.01322	1.02159	1.01279	1.011	1.00323	0.956117	0.974004	0.970169	1.00885	1.02506	0.992049	1.02669	1	0.941117	0.988739	1.00848	1.00549	0.971378	1.02482	1.00368	0.989853	0.978775	0.957979	0.977393	0.974151	0.990128	0.997296	1.05139	1.02931
NM_006845	0.953002	0.980418	0.829618	0.903675	0.87779	0.983709	1.27789	1.05296	1.03989	0.997949	1.04605	0.976591	0.938707	1.07109	1.01324	0.963302	0.893185	0.910429	0.960641	1.02356	1.01759	0.968837	0.954575	1.03751	0.945159	1.04076	1.05574	0.931484	0.968528	0.961258	1.01006	0.927134	0.975734	1.04019	0.929778	1.02192	1.20407	1.03881	0.984415	0.985595	0.941537	1.07281	1.06789	1.08896	1.04134	0.996537	1.03724	0.971388	1.03579
NM_006848	0.996126	1.00466	0.988892	1.00397	0.999258	0.849848	0.999643	0.831384	0.870374	1.0075	0.845671	1.01752	1.00029	0.846071	0.917431	0.987436	1.00784	0.980467	0.991284	0.989572	0.984259	1.01511	0.98582	1.00511	0.998608	0.890518	0.963018	0.987617	0.994133	0.998193	1.00338	1.00242	1.01013	0.971172	1.00543	1.00576	0.994472	0.994164	1.01147	1.00208	0.995409	0.990974	1.01273	0.99951	0.973979	0.990259	1.01505	1.0002	1.00426
NM_006852	0.502675	0.575258	0.536792	0.884008	0.964475	0.915828	1.00703	0.968305	0.931323	1	0.960837	0.99451	0.931459	1.00149	1.00512	0.961808	0.988539	0.978282	1.01695	0.979018	0.994103	0.977193	1.00152	0.985886	0.988076	1.00951	0.996195	0.99899	1.00143	1.00501	1.01873	0.977621	1.02767	1.02342	1.00426	1.00686	1.00317	1.02395	0.987367	1.00635	1.01551	0.999174	1.00353	1.02917	0.983327	0.987561	1.01621	1.01378	1.02424
NM_021992	0.659568	0.630845	0.719336	0.641209	0.716633	0.988761	0.977565	1.00689	0.992828	0.979554	0.988308	0.989151	0.749592	1.04334	1.00284	0.991703	1.00045	1.00859	1.00299	0.999712	1.00151	1.00675	0.99305	0.997788	1.01223	1.01204	0.993944	0.987896	0.998406	1.0109	1.00759	1.00034	1.00352	1.01093	0.987543	1.01683	1.0064	0.989314	1.00048	0.99107	0.968634	0.994924	1.001	0.998885	1.00618	0.999233	1.00554	1.00379	1.00197
NM_006854	0.786418	0.689708	0.951319	0.893135	0.859553	0.949348	0.873642	0.978705	0.97701	0.977125	0.970558	1.00142	0.987177	0.985847	0.984958	0.9799	0.990509	0.989189	0.995318	1.0002	0.996547	1.00513	1.1608	0.991903	0.999888	0.988495	0.992728	0.997995	1	0.970211	0.998035	1.12875	1.15274	0.990492	0.992606	0.999161	1.00467	0.999748	1.00256	1.00504	0.999226	0.995443	0.989162	1.14998	1.16895	0.995802	1.18874	1.00573	1.16065
NM_006857	0.796075	0.79412	0.947971	1.01412	0.97719	0.969602	0.811108	0.973141	0.984304	0.966627	0.824616	0.975684	0.972486	0.990492	0.979898	1.00602	0.997578	1.0112	0.989681	0.974467	1.01176	1	0.96845	1.01102	1.00093	0.978542	0.968321	0.991393	1.00905	0.987546	0.999524	0.993535	0.983246	0.993072	0.978476	0.970697	1.01463	0.979725	1.01048	1.00486	1.01448	0.987442	1.03437	1.0461	0.999705	1.02223	1.04657	1.00139	1.00149
NM_006858	0.894526	0.892963	0.913005	0.928283	0.953679	0.958519	1.00325	0.953971	0.981904	0.981972	0.971193	0.975091	0.976749	0.973277	0.989509	0.984499	0.971688	0.993912	0.988962	0.998795	0.989911	1.00136	0.979595	0.982998	0.985612	0.989471	0.993193	0.968519	0.994472	0.967193	0.986584	0.996326	1.00788	1.01238	0.987045	0.990114	1.02086	1.00381	0.994485	1.01036	0.997335	1.01764	1.02531	0.99854	1.01246	1.03064	1.01838	1.00814	1.02763
NM_006859	0.744056	0.697174	0.724306	0.79459	0.743078	0.80125	0.801375	1.01395	1.00431	0.839601	1.01392	0.831202	1	1.00013	1.01879	0.99953	0.788768	0.990745	0.994736	1.00192	0.850288	0.843722	0.836508	1.01472	0.991477	1.00629	0.983879	0.984827	1.00169	1.00019	1.01172	1.00479	1.00541	1.00493	0.998945	0.991206	0.84751	0.996042	0.9965	0.996997	1.01198	1.01452	1.00538	1.00699	0.995374	1.00682	1.05027	0.988833	1.02125
NM_001268	0.675768	0.724798	0.780428	0.885224	0.771645	0.793214	0.792719	0.830298	0.824344	0.886593	0.879251	0.92402	0.934629	0.924842	0.951396	0.980647	0.945888	1.01426	0.974881	0.985214	0.942221	0.945704	0.929701	0.990398	1.0198	0.979298	1.00704	0.989132	0.989597	0.981963	1.0073	0.977443	0.942671	0.971205	1.01043	1.00242	0.981017	1.01471	1.01656	0.988271	1.02102	0.979736	1.00408	1.0226	1.0418	1.03584	1.01311	0.96654	1.0298
NM_001177701	0.889383	0.902548	0.925556	0.923464	0.994819	0.90685	0.920841	0.873039	0.918484	0.942688	0.91794	1.00844	0.933096	0.922485	0.920801	0.971703	1.00225	1.03084	1.02209	0.974815	1.0124	0.984587	0.965964	0.981249	1.0083	0.959824	0.982699	1.0105	1.00867	1.02907	0.999408	1.00391	1.02656	0.963215	1.03112	1.03516	1.02493	0.989799	0.97753	1.01183	0.98237	1.01049	1.02064	0.967528	1.03731	0.973111	0.970129	1.00586	1.02636
NM_006861	0.622491	0.613072	0.628234	0.75725	0.750089	1.0201	0.74395	1.02693	1.04108	0.781073	1.03077	0.975077	0.775748	1.05822	1.01916	0.980359	0.796456	0.975497	1.01537	1.00277	0.990899	0.985333	1.00997	1.00102	0.972285	1.0362	0.996264	0.987538	0.985436	1.00001	1.00287	0.999139	0.984543	0.99771	1.00581	1.00839	1.00135	1.00632	0.996841	1.00713	1.02258	0.99645	0.987509	1.00049	1.00323	0.983748	0.99402	1.01703	1.00346
NM_001083965	0.822883	0.732426	0.847474	0.87688	0.950548	0.905441	0.925529	0.948347	0.97082	0.878375	0.919401	0.945414	1.00869	0.998105	0.966459	0.964548	0.96525	0.988751	1.00299	0.98023	0.99728	0.969084	0.946396	0.993308	1.04386	0.992295	1.04111	1.02391	1.0417	1.00205	0.998311	0.974395	0.995879	0.980675	1.00658	1.02224	1.02148	0.995318	0.995714	0.946334	0.981763	1.01656	1.04218	1.02019	1.01432	0.986958	1.00504	1.04197	1.00499
NM_001081450	0.784086	0.840838	0.946003	0.738861	1.0038	1.00837	0.968995	0.873194	0.813701	0.941032	0.978937	0.859148	1.00782	0.980375	1.00962	1.02171	1.08376	0.978549	1.03763	1.04173	0.964141	1.05917	1.09295	1.0196	1.04101	1.00468	0.971979	0.829928	0.96884	0.8771	1.04491	0.950137	0.987882	1.08432	1.01122	0.950353	1.0154	0.990818	1.08827	1.05127	1.01077	1.01742	1.07639	1.06935	1.06585	0.841792	0.838533	0.984411	0.841169
NM_006868	0.669196	0.680339	0.681016	0.76951	0.76827	0.872414	0.728815	0.882146	0.941204	0.901379	0.943484	0.813361	1.0319	1.00652	0.996519	0.986292	0.960202	0.966763	0.952708	0.993551	0.986777	0.944708	0.977881	0.944357	0.988338	1.04519	1.01848	1.01134	0.951323	0.983153	1.00499	1.058	0.980316	0.996891	1.01095	0.965029	0.991355	1.06425	1.03422	1.00341	1.0112	1.04236	1.01951	0.991802	1.0042	1.01082	1.05831	0.980753	0.980986
NM_006869	0.850379	0.934828	0.959111	1.17806	0.914953	1.29886	0.852765	1.3786	1.3022	0.949028	1.41201	0.931152	0.967674	1.28537	1.30289	0.987806	0.969221	0.99894	0.983206	0.969263	0.966913	0.988293	0.986728	1.01905	1.02306	1.34613	0.961217	1	1.0079	1.00218	0.950922	0.937292	1.01674	1.24437	1.00798	0.987855	1.00917	1.00793	0.965837	1.00104	1.00508	1.21416	1.26576	1.0269	1.21636	1.22721	1.02935	0.973553	1.22705
NM_001011546	0.806813	0.80259	0.861453	0.933727	0.912109	0.921877	0.926103	0.907423	0.957424	0.944289	0.908774	0.992666	0.96339	0.950574	0.951091	0.991018	0.991546	0.990604	0.997226	0.981534	0.997401	1.00835	0.995054	0.995614	1.01185	0.978039	0.981345	1.00868	1.00717	0.995302	0.998923	0.994427	1.02426	0.977749	1.00899	0.998002	1.01299	0.996496	1.01874	1	1.0077	1.00429	0.986636	0.987781	1.01166	0.991708	0.986978	1.02073	1.01618
NR_029426	1.05231	1.0092	1.03736	0.972839	1.00974	0.992589	1.05848	0.96306	0.972596	0.922971	0.915085	1.10132	0.947654	0.958693	0.952089	1.03688	1.07871	1.03043	0.919891	0.971588	1.00212	1.03408	1.01323	1.04546	0.98806	1.06315	0.980551	1.0585	1.00553	1.01039	0.92655	0.980983	1.01978	1.0652	0.960137	1.04739	1.00937	0.974963	0.949849	0.993491	0.973353	1.14011	0.930325	1.03191	1.02582	1.13909	1.0192	1.06482	1.05388
NM_006875	0.871151	0.825754	0.89614	0.904559	0.921871	0.902212	0.922765	0.928019	0.930744	0.990521	0.926437	0.941283	0.967799	0.939847	0.981276	0.991643	1.00494	0.999522	1.01606	0.977674	0.996508	0.995329	1.00981	1.0068	0.999881	0.956846	0.990323	1.01042	1.0212	0.990707	1.04735	1.02805	1.27248	1.01193	0.991575	1.01434	1.00555	0.958744	1.0231	1.02903	1.01768	0.984045	0.995429	0.985803	1.01839	0.993615	1.00016	0.989979	1
NM_006876	0.709994	0.770732	0.855023	0.890127	0.93881	0.767872	0.888668	0.698189	0.869753	0.931586	0.7747	1.0117	0.881414	0.867976	0.866295	0.941798	1.00658	0.982106	1.01967	0.973837	0.990958	0.989186	0.995398	1.02552	1.00926	0.931276	0.992142	1.01981	1.00789	1.04541	1.03291	1.00598	1.00177	0.935575	1.03967	1.01044	1.02299	1.02303	1.02793	0.96186	1.02008	0.96832	0.957717	0.931676	0.985751	0.99927	0.968369	1.03945	1.01493
NM_012216	0.777149	0.792589	0.930383	0.872744	0.80903	0.846257	0.951844	0.944375	0.926541	0.894046	0.95034	0.915296	0.954692	0.958169	0.976996	0.98949	0.971622	0.968172	1.14061	0.996416	0.977605	0.978641	1.19121	1.14326	0.998291	0.983421	0.997879	0.977586	0.980682	0.986971	1.00576	0.985456	0.989518	1.16513	1.00796	0.991912	0.983332	1.00245	1.14251	1.14547	1.00011	1.00349	1.00242	1.17443	1.20294	0.992318	1.15104	1.14872	0.99297
NM_006999	0.663595	0.702413	0.784554	0.85456	0.898361	0.830994	0.8691	0.851366	0.88852	0.889038	0.909752	0.926986	0.923	0.950157	0.939281	0.970491	0.964446	0.978549	0.958093	0.987344	0.968425	0.957933	0.975665	0.99586	1	1.01313	0.995396	1.00967	0.977934	0.99768	1.00144	0.991775	0.996511	0.991386	1.00533	1.00458	1.00464	1.00493	1.01179	0.998984	1.00577	1.00151	1.0312	1.00103	1.01238	1.03899	1.01929	1.00837	1.00484
NM_007001	0.905142	0.907129	0.943085	0.89651	0.987481	0.987433	0.918239	0.987224	0.982249	0.986193	0.96301	1.01946	1.00182	0.987293	1.00736	0.985586	1	0.979713	1.00304	0.994599	0.998403	0.995226	0.997888	0.984313	0.982773	0.989599	0.994539	1.01122	0.998106	0.990808	0.99564	0.995172	1.00636	0.995541	0.997468	0.996572	1.00972	1.02419	0.988137	1.00082	0.999896	0.992479	0.987108	0.994928	0.992236	0.995618	1.01216	1.00857	1.01662
NM_007002	0.893331	0.910636	0.924331	0.960302	0.954941	1.01018	0.953763	1.32736	0.994213	1.00039	1.19834	0.981866	0.998955	1.1553	1.19067	1.01147	0.985928	0.981116	0.987826	1.0028	0.992237	0.988227	0.988086	1.0112	0.988828	1.12019	0.979327	0.985174	1.00284	0.984393	1.00246	0.994601	0.99755	1.00596	0.993158	0.990276	0.993458	0.985091	1.00366	1.00148	0.993158	1.00655	1.01618	0.999535	0.999421	1.0137	1.00629	0.989403	0.999617
NM_001270	0.664988	0.716654	0.695859	0.745312	0.795317	0.846646	1.07689	0.922023	0.890919	0.864014	0.901511	0.889179	0.964225	0.981899	0.997373	0.930436	0.872855	0.921868	0.907191	0.909395	0.981984	0.940024	0.92179	0.940027	0.961653	0.998547	1.00702	0.98375	0.970323	0.970951	0.996652	0.989527	0.999957	0.993949	1.02466	0.987428	0.981546	1.02617	1.01851	1.00431	0.998732	1.01112	1.06033	1.02737	1.02703	1.04847	1.03014	0.988931	0.935933
NM_007006	0.727447	0.73226	0.85003	0.830967	0.840568	0.808775	0.925644	0.913549	0.897655	0.888113	0.931548	0.905514	0.951561	0.94402	0.978001	0.950304	0.970266	0.963555	1.11036	1.13741	0.982597	0.984225	1.14686	1.09225	0.979717	0.994898	0.984949	0.973233	0.991332	0.985366	0.995016	0.996882	1.14822	1.10817	0.986365	0.965618	1.00104	0.995667	0.990049	1.10551	1.00063	1.10381	1.08485	0.986698	1.11786	1.01056	1.09264	1.10823	1.10029
NM_007346	0.873279	0.904857	0.883455	0.933088	0.932261	0.999257	0.896836	1.27249	0.989845	0.976944	1.23482	0.92057	0.954376	1.00835	1.00681	1.0003	0.97976	1.01499	0.963458	0.978217	1	0.948282	0.982073	0.998809	0.985373	1.00615	1.0143	0.990468	1.00244	0.979785	1.00452	0.979222	1.00069	1.01111	0.984648	0.990209	0.988422	0.989161	0.949863	0.985183	1.00691	1.00607	1.13798	1.01485	1.00128	1.01631	1.01485	1.00608	0.992435
NM_007010	0.65938	0.694612	0.670793	0.958441	0.966001	0.956853	0.995523	0.99197	0.954933	0.958904	0.993807	0.989967	0.934593	1.00747	0.998635	0.995545	0.950636	1.01075	1.00308	0.981203	0.995458	1.01594	1.01091	1.01664	0.985417	1.00907	1.00731	0.985699	1.01365	0.992404	0.985122	0.999646	0.967367	0.955239	1.04792	0.989275	1.00568	0.966746	0.991513	1.02837	0.998416	0.988213	0.978873	0.973715	1.0478	1.03044	1.00062	1.00662	1.01539
NM_007011	0.606794	0.625726	0.704986	0.805511	0.765952	0.830036	0.818737	0.875336	0.880319	0.841395	0.903294	0.84286	0.956853	0.970201	0.950927	0.911932	0.885812	0.953394	0.960703	0.929914	0.95788	0.931805	0.979413	0.997628	0.98096	1.03266	0.970101	0.944647	0.969864	0.950744	0.976574	1.00701	0.972583	1.00882	0.99473	1	0.983534	0.975687	1.01157	0.991981	1.02168	1.02141	1.02047	1.02989	1.06029	1.02533	1.04945	1.03798	1.03695
NM_007013	0.689255	0.678511	0.692084	0.79456	0.772641	0.865562	0.87837	0.921254	0.897599	0.879908	0.939993	0.905678	0.937376	0.969236	0.965078	0.955438	0.954825	0.956365	0.982307	0.965032	0.981262	0.953455	0.953947	0.99243	0.976561	1.00276	0.98739	0.947718	0.993753	0.984376	0.999061	1.0072	0.995063	0.979575	0.988873	0.981562	0.985863	1.00716	0.997687	1	1.01263	1.00584	1.01146	1.00834	1.00675	1.01482	1.01081	1.00954	1.00789
NM_007018	0.741928	0.750706	0.748275	0.79724	0.837721	0.876713	0.98449	0.926569	0.888625	0.879389	0.99629	0.899818	0.953723	0.971419	0.95038	0.906751	0.91216	0.972366	0.953544	0.946259	0.967709	0.972011	0.957492	0.964155	0.982869	1.02232	1.02823	1.0176	0.938377	0.987402	0.985968	0.975687	0.995341	0.998451	1.04158	1.0187	0.984818	1.00459	1.00948	1.00535	1.00296	1.04043	1.03576	1.02013	1.02448	1.03267	0.981757	0.968548	1.00483
NM_022717	0.966471	0.961843	0.989164	0.957892	0.989971	0.982985	0.987373	0.983274	0.990686	0.990607	0.985537	0.994836	0.999235	1.16985	1.00067	1.00436	0.997462	1.00033	0.99156	0.994112	1.00066	0.997859	1.00282	0.996316	0.993948	1.15961	0.995634	1.0023	0.99502	0.993784	0.991388	1.15442	1.15087	1.15436	0.993735	1.16376	1.17633	1.00272	1.15825	0.994493	1.15568	0.993344	1.00895	1.00113	1.00435	0.999217	1.15896	1.16	0.996805
NM_007024	0.786214	0.77722	0.814149	0.967466	0.87537	0.820063	0.889271	0.79394	0.891886	0.939924	0.764089	0.963784	0.917595	0.86881	0.903578	0.946523	0.988862	0.984622	0.988538	0.969842	0.975551	1.02109	0.940222	1.01533	0.976169	0.949133	0.953737	0.97623	1.00639	0.99431	0.973152	1.00669	1.0213	0.995969	1.00602	1.00296	1.00126	1.01669	0.990848	0.992323	0.993602	0.98602	1.01957	0.99688	0.974724	0.962332	1.03728	1.03849	1.02259
NM_007026	0.828847	0.725853	0.894019	0.895632	0.944089	0.920939	0.935776	0.977681	0.943482	0.956056	0.936216	0.998018	0.988167	0.988871	0.972323	0.983981	0.994732	1.01677	0.980022	0.974519	1.00356	0.997923	0.991939	1.00097	1.01481	1.00397	0.985951	1.01309	1.00604	0.985488	0.977749	1.00058	1.19418	0.972962	1.0218	1.00841	1.01869	0.970367	1.01193	1.00982	0.997767	1.0095	1.03578	1.01707	1.01285	1.013	1.01125	1.00587	0.997994
NM_007027	0.604892	0.659615	0.657482	0.772669	0.798502	0.858988	0.908445	0.919274	0.908399	0.881616	0.960785	0.869517	0.959107	0.981333	0.994418	0.93665	0.939092	0.927473	0.936446	0.938901	0.946938	0.971291	0.928986	1	0.983384	1.02704	1.03876	0.9463	0.967415	0.975844	0.991068	0.969473	0.976415	1.03797	1.00785	0.994503	0.980072	0.981044	0.977317	1.01282	1.00906	0.992917	1.02465	1.04327	1.03349	1.05498	1.04565	1.00819	1.00037
NM_007030	0.814456	0.717258	0.941476	0.851188	0.979726	0.973284	0.853584	0.88577	0.869539	0.945919	0.948905	1.0123	0.969581	0.814105	0.957217	1.01606	1.01848	1.03974	1.04258	1.00874	0.926552	1.0201	1.03241	1.04213	1.03788	0.872482	1.03512	1.03721	0.970828	1.01574	0.996583	1.02723	1.0324	1.01357	1.03066	1.04056	1.03259	1.0333	0.995232	1.03031	1.04871	1.02633	0.931268	1.00168	1.00803	0.966378	0.973611	0.998943	1.1466
NM_001039141	1.00355	0.998741	1.00866	0.922512	0.99429	1.0247	1.00128	1.04608	1.02686	0.983832	1.03781	0.975507	1.0113	1.0217	0.98052	1.06291	1.07116	0.99082	0.950849	0.96009	0.979601	1	1.04368	0.980553	0.958996	1.081	1.01034	0.961826	1.02244	0.999268	1.00425	0.983907	0.997569	0.980204	0.973039	0.999994	1.03747	0.982273	0.981176	0.984996	1.04337	1.02299	1.05253	0.973279	0.977764	1.0024	1.04443	1.03634	1.0523
NM_007034	0.651586	0.6558	0.673309	0.821557	0.794777	0.875665	0.727949	0.847515	0.83339	0.980536	0.978814	0.79018	0.973804	1.02968	0.996668	0.997789	1.02048	1.00284	0.999926	0.986254	1.02976	0.875985	0.975443	1	1.00051	0.845535	0.987951	1.02967	0.960388	0.983784	0.990236	1.02107	1.02888	0.978523	1.06365	1.01567	1.03163	1.05116	1.00334	0.994704	1.03399	0.995504	0.970701	0.992699	1.01857	1.02446	0.996358	1.0027	1.01027
NM_033081	0.386603	0.467051	0.549382	0.965834	0.935778	0.886748	1.00632	0.873413	0.859808	1.07582	1.09264	0.607975	0.83449	1.08162	1.10743	0.880645	0.89806	1.04712	0.99542	0.941796	0.947365	0.951192	1.02604	1.12159	1.02221	1.02267	1.02565	1.03292	0.98727	1.04811	1.01427	0.933846	0.954349	1.01827	0.998042	1.03749	0.946707	1.00524	0.971184	1.06193	0.985477	1.0711	1.01387	1.17337	1.10683	1.03085	1.0159	0.898158	0.976385
NM_017588	0.824332	0.8111	0.836813	0.870206	0.897172	1.13517	0.905957	1.24569	1.18422	0.970226	1.19755	0.943278	0.981313	1.1911	1.17739	0.980792	0.968633	0.985476	0.978916	0.985277	0.976406	0.980269	0.97266	1.00386	0.986533	1.20134	0.993817	0.997844	0.990378	0.986996	1.00042	0.982491	0.988299	1.17274	0.984597	1.00004	0.992678	0.996274	0.99668	1.00114	1.1212	0.991501	1.00305	1.15708	0.999214	0.999077	1.16491	1.11951	1.00421
NM_018956	0.926722	1.00328	0.991583	0.78209	0.992929	1.00154	0.726939	0.962134	0.934388	1.00189	0.978154	1.00612	0.802615	1.00421	0.99849	0.999106	0.986736	1.01761	0.980198	0.9878	1.00335	1.03354	1.05415	0.998205	1.00622	1.03426	1.05485	0.980496	0.988683	0.982988	0.969426	0.981177	0.979196	1.05074	0.999557	0.955124	1.00682	0.989851	1.02112	1.01479	0.987528	1	1.05905	1.0159	1.02131	0.977564	1.02648	0.997541	0.992591
NM_139025	0.793188	0.739697	0.842457	0.874351	0.953412	0.881312	0.896189	0.934025	0.909981	1.00763	0.891703	0.960679	0.948337	1.04862	0.988535	0.976481	0.9759	0.98702	0.992508	0.991562	0.971362	1.01295	1.00853	0.97164	0.978962	1.00702	1.00628	0.948042	1.04685	0.969174	1.02253	0.95356	0.928105	0.998424	0.95374	1.03446	0.995376	1.02869	0.965955	1.01399	1.03498	1.00114	1.0099	1.02128	1.01179	1.03172	1.0045	0.994693	0.983163
NM_001242369	0.684182	0.704147	0.736801	0.876547	0.902201	0.893617	0.896562	0.929834	0.954694	0.9276	0.936409	0.972942	0.902605	0.99746	1.00577	1.0009	0.984796	0.973824	0.971421	0.994183	0.987972	0.986101	0.955075	0.973057	0.997204	1.00538	1.00663	0.99116	1.00849	1.02231	1.02161	0.991844	0.986683	1.0018	0.984718	1.02189	0.9937	1.00986	0.995044	0.968154	0.999068	1	1.01946	1.00771	0.962107	1.02629	1.00474	1.02054	1.03227
NM_007037	0.832151	0.863711	0.84743	0.941641	0.964987	0.859342	0.886334	0.83931	0.933815	0.964438	0.80036	0.900455	0.876811	0.842768	1.00639	0.897157	0.951721	1.01284	1.03479	0.948285	0.999376	1.02196	0.992734	0.993271	0.996892	0.88493	0.987579	1.02249	0.98906	1.00927	0.968308	1.02207	1.03383	0.937595	1.04285	1.00702	1.01376	0.985618	1.01672	1.00139	1.02557	0.939985	0.980748	1.00106	0.996559	1.00061	1.01459	1.01498	1.05216
NM_007342	0.798981	0.760987	0.841811	0.818579	0.871725	0.920825	0.895496	0.934191	0.90143	0.933563	0.971151	0.910004	0.921942	0.956729	0.964081	0.975646	0.957254	0.980743	0.999993	1.00279	0.97342	1.00146	0.971568	1.01123	1.02154	0.997795	1.01705	0.984272	0.993808	0.977809	0.988745	0.967805	0.977445	1.01667	1.00648	1.00261	0.988491	0.992735	1.01037	0.999885	1.00746	1.01906	0.985441	1.01747	1.01499	1.01838	1.00258	1.00559	0.986384
NM_007173	0.819147	0.494054	0.949394	0.905192	0.911969	0.9061	0.947896	0.958791	0.963272	0.923093	0.928788	0.958934	0.952882	0.942196	0.955556	1.00619	0.99379	1.00461	1.02565	1.02923	1.01482	1.01542	1.06556	1.01859	0.985351	0.979602	1.0295	0.976652	1.05198	0.994984	0.99317	1.02316	1.01657	1.02469	1.00193	0.979606	1.02189	0.982032	1.0223	1.03955	1	1.02795	0.97382	1.00998	1.03538	0.988022	0.997047	1.03112	1.01533
NM_007039	0.704288	0.835906	0.7989	0.782465	0.837913	0.876634	1.00334	0.845853	0.8655	0.881005	0.863197	0.918611	0.936217	0.923008	0.928809	0.948788	0.996309	0.942432	0.969756	0.961658	1.00476	0.958781	0.967064	0.982127	1.00088	0.938214	0.986742	0.982813	0.988266	1.00897	0.998072	1.03074	0.992377	1.01606	0.995426	1.02582	1.01655	0.989941	1.01	1.03521	1.01912	1.02157	1.03003	0.97917	0.998891	0.991913	0.993596	0.98695	0.996987
NM_183357	0.769864	0.821558	0.79824	0.846012	0.881313	0.900512	0.835054	0.937596	0.960725	0.960626	0.971431	0.83319	0.943445	0.975315	0.983341	0.95971	0.987958	0.999948	0.992728	0.978676	0.985759	1.00192	0.977025	0.963648	1.01875	0.991236	0.98829	0.990448	0.996134	1.01257	0.994751	1.00299	0.978192	0.992198	1.02429	1.02238	0.999564	1.00723	1.01512	1.00911	1.01361	1.01404	1.00923	1.01303	1.00367	0.984376	1.02505	0.961732	0.98454
NM_007040	0.765989	0.805567	0.830239	0.903733	0.913591	0.959785	0.876873	0.974039	0.969855	0.98445	0.975532	0.979843	0.985412	0.974087	0.983301	0.985131	0.991439	0.984622	0.978322	0.988289	0.989827	0.988669	0.971009	1.00408	0.999599	0.981667	0.992223	0.990687	0.993131	1.0039	0.995209	1.00194	1.00158	0.992835	0.999003	1.20569	0.999333	0.999879	1.00298	1	1.00102	1.00147	1.00076	1.00078	0.990519	0.99484	1.0076	1.00782	1.21976
NM_001001976	0.904283	0.814994	0.932481	1.17371	0.911622	0.899359	1.19726	0.947547	0.951174	1.02206	0.983187	0.939553	0.985884	0.990155	0.964356	0.995749	0.995744	0.979795	1.01914	1.0206	0.932759	0.99192	0.994517	1.03175	1.01904	0.992985	1.02043	1.19791	0.964061	0.989324	1.02686	1.03057	1.00494	0.984283	0.990549	0.990714	0.972128	1.00353	0.987109	1.14494	0.993328	1.02536	1	1.02685	1.14596	1.02712	0.983691	0.990115	0.997699
NM_001098783	0.770206	0.709145	0.835987	0.779994	0.816332	0.775267	0.953988	0.801126	0.825758	0.96721	0.818719	0.965467	0.998222	1.01791	0.987054	0.973579	0.947532	0.989038	1.00855	0.982054	0.981655	1.01757	0.992223	1.0057	0.994235	1.00581	1.01242	1.03206	0.998438	0.996114	0.963886	1.01485	1.03061	1.06998	0.976262	0.999875	0.997237	1	0.960267	1.03373	1.01043	0.99232	0.994572	1.08172	1.03387	0.989956	1.02149	1.0451	1.00842
NM_007044	0.789393	0.824707	0.791206	0.905546	0.893779	0.92247	0.92634	0.960902	0.919516	0.858731	0.9314	0.970157	0.936012	0.971417	0.963825	0.998956	0.984961	0.961306	1.00542	0.957834	0.996917	0.934852	0.949233	1.0053	1.02856	1.01863	0.96356	1.01362	0.969831	1.01736	1.01683	0.959825	1.05002	0.982191	0.993469	0.983582	1.01985	1	1.03175	1.01274	1.01991	1.02019	1.0051	0.99112	1.00895	1.00317	0.989861	1.00924	1.03349
NM_012406	0.62749	0.610089	0.653624	0.792898	0.782022	0.837492	0.83789	0.884852	0.864351	0.89486	0.940656	0.911472	0.916801	0.961521	0.936472	0.961122	0.926312	0.995535	0.976271	0.938914	0.960994	0.958984	0.961577	1.0006	0.980632	0.977923	1.01468	0.94713	0.995768	1.00423	0.993763	0.99348	1	1.0071	0.980405	1.01474	1.0051	0.994844	0.998609	0.99954	0.997018	0.982197	1.00115	0.998838	1.02074	1.00001	1.00824	1.0178	1.01619
NM_001114122	1.21189	1.32052	1.25416	1.03198	0.957512	0.998922	1.10825	0.629886	1.11916	1.00684	0.980446	1.23771	1.1604	0.933751	0.909097	1.02456	1.07501	1.10523	1.03717	1.16013	1.10657	0.825226	1.17998	0.923563	0.813806	1	0.8976	0.680166	1.05354	1.03081	1.00321	1.02259	1.12884	0.896819	0.961159	1.10864	1.09559	1.15994	1.03971	0.945527	0.931321	1.12638	0.900761	0.806611	1.0802	0.865798	0.892897	0.939717	0.914173
NM_152740	0.800754	0.812165	0.8518	0.961117	0.936407	0.929078	0.908729	0.920799	0.941142	0.942563	0.947241	0.982543	0.94351	0.943953	0.952337	0.966357	0.978914	0.990316	0.980327	0.972655	0.97655	0.999282	0.974862	0.973996	1.00589	0.9903	0.987104	1.00257	0.987523	0.972244	0.989479	1.00499	1.01287	0.983838	1.00663	1.00194	0.990615	1.0007	0.995973	1.00828	1.01418	0.990761	0.987234	1.0196	0.984202	0.997804	1.00224	1.0132	1.01929
NM_007045	0.940864	0.894549	0.927341	0.918192	0.918794	0.936194	0.92861	0.970315	0.984577	0.980719	1.00698	0.93262	0.978324	1.01379	0.976638	0.979977	0.973489	0.979611	1.0002	1.00012	0.966529	1.01265	0.982279	0.994646	1.00032	1.02579	1.0069	1.02202	0.993387	0.99665	1.02341	0.988855	1.00236	1.0053	1.02	0.96682	0.981083	0.972202	1.01288	1.20979	0.998194	0.979916	1.0232	1.01972	1.02424	1.0065	0.995796	1.0281	0.974892
NM_007046	0.71309	0.730751	0.70347	0.820342	0.81876	0.860334	0.889438	0.876564	0.930187	0.924273	0.914358	0.84538	1.00952	0.943131	0.967524	0.971002	0.984057	0.955903	0.968252	0.974403	0.986528	0.913783	0.99122	0.941812	1.0092	0.966818	1.00973	0.984726	0.996953	1.01933	1.01927	1.0117	0.982921	1.16086	1.01503	1.00258	1.01217	1.01613	1.01312	1.02056	1.00847	1.00498	1.00331	0.989328	0.994588	1.15219	1.15552	0.985248	0.995727
NM_001197247	0.869129	0.864203	0.843379	0.922942	0.926544	0.939598	0.911166	1	0.977164	0.94676	0.969397	0.952455	1.17656	0.998792	0.977258	0.973133	0.974053	1.00608	0.963172	0.988925	0.979035	0.975252	1.01431	0.968259	0.983768	1.00099	1.00422	1.01055	1.01108	0.999654	1.05327	1.00467	0.998301	0.993693	0.978691	0.993713	0.993358	1.02103	1.00515	1.00689	0.975989	1.02428	1.01371	0.990548	1.00594	0.985734	0.965799	0.947832	0.99798
NM_001145009	0.677767	0.791809	0.770546	0.859001	0.888515	0.954557	0.919896	0.957766	0.943001	0.940471	0.96365	0.919154	0.963739	1.00355	0.992174	0.96888	0.96956	0.993037	0.997449	0.973031	0.971768	0.979192	0.959536	0.967628	0.963702	1.01822	1.0038	0.97092	0.962991	1.00064	1.00077	0.989385	0.977762	1.07114	1.00657	1.00221	1.06896	1.01313	1.00425	1.00342	0.986518	0.998803	1.0804	1.01459	0.97302	1.08335	0.993703	0.979073	0.994938
NM_005197	0.626987	0.608822	0.661404	0.680335	0.731356	0.796139	0.870039	0.851027	0.855732	0.839718	0.917417	0.882403	0.915395	0.969906	0.938034	0.934475	0.944045	0.969138	0.94109	0.942773	0.933998	0.945839	1.00149	0.968038	0.997937	0.990104	0.993999	0.967212	0.979245	0.971322	0.974542	0.96994	0.980705	1.00499	1.0164	1	1.00071	1.0093	1.04631	0.995298	1.00734	1.01047	0.9821	0.986201	1.03435	1.02905	1.00003	1.01475	1.02347
NM_078476	0.805708	0.899591	0.82544	0.872286	0.924796	0.904672	0.921218	0.936933	0.942303	0.993726	0.985935	0.949513	0.932329	1.01074	0.994671	0.984181	0.948917	1.00261	0.965634	0.991469	1.00842	0.964206	0.981682	0.995131	1.00054	1.00615	1.02354	0.992157	1.00823	1.0121	0.991775	1.00119	0.986149	0.96979	0.990345	1.02449	0.995218	1.16937	1.0269	0.996662	0.989189	1.0108	1.02726	0.992511	1.00659	1.01033	1	1.0107	1.16521
NM_013441	0.829197	0.819919	0.884849	0.903073	0.895649	0.877053	0.95288	0.90817	0.948563	0.907398	0.919677	0.951987	0.947141	0.975123	0.951101	0.957758	0.952612	0.979877	1.00165	0.968308	0.962292	0.967785	0.974266	1.00706	0.986609	0.997464	1.00145	0.985176	1.01202	0.99847	1.00071	1.01836	0.957689	1.00329	0.990383	1	1.00051	1.0126	1.02532	0.975732	1.02089	1.00149	0.99525	0.98969	1.02242	1.01145	1.00537	0.994074	1.02565
NM_007051	0.683176	0.677554	0.720601	0.859633	0.801933	0.896688	0.873452	0.954181	0.95015	0.946177	0.960205	0.938438	0.956562	0.985052	0.982878	0.96348	0.967027	0.980038	0.976955	0.953193	0.971723	0.973916	0.964425	0.993075	0.993296	0.998657	1.00106	0.995172	0.985612	1.0104	1.02175	1.0035	1.00729	0.99983	0.996309	1.00484	1.00794	1.01228	1.0147	1.01531	0.994962	0.993957	1.00491	1.02122	1.01113	0.987229	1.01439	1.0108	1.01401
NM_007054	0.697012	0.788532	0.745467	0.821128	0.853372	0.907616	0.92908	0.94736	0.898943	0.943868	0.936808	0.90801	0.957409	0.965839	0.990229	0.9359	0.928445	0.949048	0.994796	0.964566	0.965381	0.999426	0.915766	0.996061	1.00415	1.01997	1.01706	0.997513	0.969514	0.991657	0.964985	0.984899	0.995909	1.00494	0.978093	1.00556	0.997362	1.11341	0.96071	0.99384	1.11925	1.12064	1.13244	1.10766	1.01235	1	1.11407	1.13239	1.01535
NM_007055	0.725691	0.654256	0.751469	0.847799	0.832002	0.878579	0.92061	0.965413	0.938806	0.932294	0.938618	0.892428	0.996466	1.00329	1.00612	0.932961	0.920267	0.938212	0.923515	0.947269	0.939489	0.956203	0.936094	0.978458	1.01062	1.03106	0.992262	0.989237	0.974709	0.945237	0.950991	0.975798	0.970404	1.03148	0.977306	1.00237	0.981287	1.00182	1.00462	0.994608	1.0008	1.01535	1.05675	1.02186	0.993088	1.04793	1.04602	0.991621	0.983541
NM_007056	0.729917	0.766935	0.790197	0.805435	0.83095	1.08102	0.769631	1.14526	1.05182	0.812998	1.13235	0.834813	0.981213	1.12003	1.09314	1.0485	0.95746	0.995463	0.969351	0.980201	1.01353	0.944756	0.994377	0.947898	0.963443	1.08678	1.03226	0.992982	1.02403	0.997958	1.02222	0.973194	0.971591	1.06737	0.956454	0.992249	1.00142	1.01091	1.0055	1.00939	1.02	1.03082	1.05819	1.07682	1.03188	1.04396	1.05739	0.994393	0.987505
NM_032997	0.793915	0.751717	0.852482	0.70184	0.988715	0.797027	1.01451	0.836292	0.997362	0.989874	0.847246	0.991822	0.958307	0.82139	0.836968	1.00815	0.979936	0.96994	0.990029	1.00726	1.02492	1.01791	1.00159	0.992385	1.00708	0.986335	0.965118	1.03499	1.01113	0.980019	0.980347	1.00833	1.04218	0.995366	0.998614	1.0279	1.01423	0.982273	0.875801	0.995503	1.02299	0.999506	0.999455	0.810797	1.04368	1.02654	0.857024	1.05246	1.02524
NM_023083	0.759395	0.778513	0.855004	0.935934	0.904003	0.93418	0.911073	0.988209	0.960561	0.973495	0.96045	0.9707	0.95363	1.00517	1.00372	1.00967	1.00288	0.990908	1.01318	0.985684	0.981817	0.982949	0.981409	0.975402	0.995345	0.998985	1.01893	0.975357	1.01099	1.0019	1.009	0.999666	0.998702	1.00812	1.0162	1.01764	0.985791	0.993586	0.995012	0.994609	1.01937	0.985898	1.01881	1.00482	0.992094	1.01064	0.977041	0.997918	1.01299
NM_007059	0.899275	0.868526	0.898963	0.96123	0.9342	0.941557	0.934124	0.952993	0.951315	0.982381	0.981672	0.981309	1.00791	0.959217	0.967157	0.985241	1.00273	0.980919	0.984257	1.01638	1.0071	1.03052	0.964757	0.99148	0.987696	0.984101	0.998992	1.01766	1.00416	1.00752	1.00917	0.982097	1.00175	0.999537	1.0264	1.01261	0.981453	1.00743	1.0257	1.00053	1.01934	1.01505	1.00215	0.9861	0.993525	1.00688	1.02698	0.995173	1.00584
NM_152243	0.805863	0.874923	0.852082	0.879447	0.895921	0.94604	0.92207	0.854386	0.955078	0.983135	0.903841	0.968268	1.00518	0.99936	0.986008	1.00345	0.996298	0.985289	0.988772	0.986858	0.968438	0.958824	0.97263	0.992349	0.981636	0.999576	0.990526	0.993774	1.00155	1.00477	1.00645	0.974154	0.976263	1.00577	0.980239	1.00004	1.01179	0.983404	1.01281	1.00154	1.01399	1.00312	1.00029	1.00193	0.997859	1.0155	1.0181	1.01078	1.01733
NM_007062	0.732123	0.749259	0.783867	0.850387	0.88274	0.859411	0.957794	0.92085	0.965553	0.921827	0.91894	0.905918	0.934347	0.960793	0.939907	0.951921	0.93634	0.988881	0.955109	0.972742	0.974959	1.00352	0.958386	0.935111	1.01391	1.01723	0.969814	0.997902	1.00529	1.0036	1.00063	0.99956	1.00499	1.01206	0.993445	1.03179	1.02636	1.01122	1.01482	1.01767	1.01082	1.00429	1.01399	0.979302	1.00827	1.03328	1.03766	1.019	1.01332
NM_181805	0.897179	0.940386	0.921248	0.980095	0.961555	0.993632	0.921522	0.998934	1.00051	1.00148	0.989039	1.01067	0.9748	0.9958	1.00076	0.989804	1.01459	1.01456	0.988837	0.976963	1.00429	1.00355	0.996535	0.998797	1.00219	1.00135	0.991741	1.00734	1.00442	0.998268	1.00411	0.978687	1.00214	0.999912	1.0074	1.00091	0.988307	0.99172	0.998005	0.99959	1.00935	1.01297	1.00786	0.995455	1.0014	1.00293	1.00986	0.986313	0.943685
NM_007067	0.684656	0.665769	0.728778	0.812351	0.835922	0.874898	0.908468	0.935013	0.973338	0.903538	0.995784	0.91991	0.954859	1.01681	1.00989	0.949561	0.920865	0.970216	0.976136	0.974258	0.9475	0.966907	0.905548	0.954102	0.976984	1.04225	0.953329	0.976871	0.99239	1.00225	0.992231	0.981392	1.01701	0.974185	1.02631	0.999995	1.00982	1.02208	0.939524	0.991736	1.00609	0.989873	1.02941	1.01964	1.00702	1.00463	1.04277	0.991055	1.01529
NM_007069	0.998175	1.01614	1.00427	1.03717	1.01175	0.989712	1.01733	0.984728	0.998944	1.01231	0.973352	1.00789	0.974309	0.979872	0.984945	0.989695	1.00587	0.992009	1.00788	1.01042	1.0025	1.00248	1.01698	0.971622	1.00192	0.973788	1.0243	0.991628	1.00771	0.970754	0.92487	0.993819	1.01301	1.0083	1.02292	0.991155	1.01147	0.974278	1.00655	1.01445	0.990685	0.991143	0.939301	1	0.982019	0.984145	1.00206	1.00319	1.01278
NM_001036645	0.933783	0.826094	0.954705	0.985005	0.908837	1.01273	0.936629	1.21743	1.19101	0.984374	0.98838	1.00613	0.988202	1.21864	1.19098	0.991422	0.944351	0.981976	1.01108	0.951944	0.9828	1.00674	0.932821	0.970853	0.985105	1.02755	1	0.972944	1.20621	0.982375	1.1864	1.01684	0.973382	0.9722	1.01571	1.21128	1.01175	1.00641	0.982381	0.9677	0.993261	1.17948	1.19465	0.996477	1.0078	0.98624	0.955156	0.971925	1.19366
NM_001199563	0.632003	0.667884	0.671579	0.708718	0.72209	0.887703	0.816848	0.967261	0.85786	0.871532	0.962088	0.83959	0.85309	0.926813	0.971919	1.00805	0.911786	0.932278	0.867315	0.985568	0.936487	0.969503	1.03382	0.919647	1.01474	0.985504	0.968716	0.995506	0.98112	0.952159	0.987155	1.05154	0.89697	1.01976	1.06532	0.995018	0.995073	1.0607	0.991905	1.02707	1.00943	1.0701	1.04477	1.03738	1.02319	0.99669	1.08432	1.00354	1.02178
NM_007075	0.951568	0.968732	0.990851	0.987747	0.98365	0.988707	0.999123	0.991614	0.991515	0.998025	0.990249	1.00577	0.991913	1.0018	1.00418	0.998031	0.999219	0.996939	1.00195	0.99743	1.00123	1.00335	1.00597	1.00012	0.998592	0.999984	1.00143	1.0063	1.0012	0.999138	1.00462	0.999335	0.999489	1.00439	0.997009	1.00002	1.00326	1.00117	1.00022	1.00357	1.00483	0.998418	0.99718	1.00038	1.00093	1.00157	1.01605	1.00623	1.00394
NM_007076	0.894934	0.76712	0.934076	0.650922	1.00112	0.91639	0.885188	0.805517	0.949127	0.956544	0.917159	0.980295	0.956475	0.894171	0.947766	0.978485	0.980367	0.996636	0.986626	0.998891	0.989061	0.996847	0.989509	0.992575	0.993383	0.976649	1.00206	0.96964	1.16591	1.01542	1.0078	1.01889	1.02219	0.988671	0.980248	1.01047	1.18312	1.02274	1	0.971925	1.02293	1.00431	1.01356	1.01786	0.984319	1.03675	0.98582	1.02135	1.0194
NM_001254728	0.952345	0.555193	0.914311	0.575673	0.895098	0.95851	0.892523	1.07319	0.946089	1.00664	1.04916	0.898725	0.98227	1.0655	1.05901	0.987288	0.972741	0.901759	0.976152	0.943198	0.976227	1.02216	1.0574	0.976843	0.945545	1.04883	0.991683	0.993886	1.05899	1.01105	0.982747	0.946973	0.952534	1.09417	1.01054	1.05414	0.931231	1.00145	1.06306	0.988122	1.00192	0.937233	1.04178	1.02219	1.01297	0.944471	1.06678	1.01446	1.0362
NM_001171610	0.608495	0.642313	0.672533	0.764594	0.803009	0.729412	0.754474	0.706084	0.761805	0.830596	0.787481	0.816494	0.725034	0.80139	0.796679	0.864072	1.24279	1.00114	0.985438	0.961675	1.02319	1.00753	1.01906	0.877903	1.00201	0.833471	0.875852	1.01087	1.02694	1.03153	0.991284	0.998103	0.877995	1.04305	1.02743	1.01822	1.04116	1.03519	1.01248	1.00205	1.01101	1.01465	0.998907	0.822508	0.990659	0.99323	0.826954	0.990489	0.829328
NM_032611	0.89814	0.894525	0.917488	0.984398	0.954211	1.18477	0.988362	1.23189	0.988554	0.988436	1.20869	0.9845	0.99445	1.20412	1.1812	1.0046	0.982506	1	0.982497	0.981009	0.995132	0.991588	0.987699	1.00668	0.997301	1.01512	0.996212	0.987459	1.00164	0.985104	1.00946	0.995741	0.997706	1.18796	1.01073	1.00901	0.99936	1.0086	1.00446	0.999551	0.990241	1.02318	1.20097	0.999398	0.989014	1.02937	1.19018	0.995411	0.998513
NM_007080	0.921028	0.654179	0.942439	0.924939	0.900781	0.934399	0.989764	0.968103	0.996967	0.983467	1.00223	0.984721	0.984895	1.00289	1.0006	1.06522	0.995832	1.02564	1.03605	0.955849	0.954506	1.02559	1.04379	1.01518	1.0283	1.03469	1.01215	0.999528	1.01563	0.971706	1.024	0.965442	1.0611	1.03041	0.995273	0.978591	1.03682	0.999053	1.02886	1.02786	1.00014	0.993671	1.01711	1.03155	0.935749	1.01049	0.961401	0.996104	0.991121
NM_013412	0.637235	0.671475	0.778333	0.741043	0.923798	0.775496	0.795968	0.967979	0.992842	0.96574	0.949556	1.025	0.781853	0.951184	0.990654	0.929119	0.987677	0.952137	1.01195	1.01903	0.996755	0.949494	0.971925	0.989003	0.956027	0.965918	1.05869	0.966574	0.981526	1.00374	1.00251	1.00506	1.02491	1.03142	1.05159	1.03908	1.02852	1.01278	1.00984	0.976119	1.03064	1.06749	0.990716	0.988329	0.980578	1.00731	1.02589	0.998685	1.03115
NM_007176	0.943686	0.934935	0.973174	0.988111	0.992401	0.977864	0.96431	0.971649	0.968298	0.985227	0.968892	0.982728	0.986741	0.985187	1.00009	1.00484	0.997406	0.997748	1.00149	0.995221	1.00361	1.00136	1.00685	0.989183	0.998649	0.990566	0.998789	1.01069	1.01083	0.996393	0.997407	1.00013	1.01636	0.99414	1.00024	1.00215	1.00527	0.993161	1.01095	0.991811	1.00599	1.00087	0.997469	1.00357	1.00856	1.00731	1	1.01756	1.01939
NM_033222	0.759685	0.783751	0.812314	0.847808	0.871404	0.927448	0.884997	0.930283	0.945709	0.919982	0.984762	0.908775	0.875764	1.00897	0.991146	0.979064	0.956236	0.969189	1.00484	1.00242	0.987191	1.00539	0.977048	1.00168	1.00698	0.968877	0.986772	0.9689	0.974998	0.978934	1.00225	0.999889	0.97885	1.00011	1.00863	0.997982	1.00105	1.01569	0.997359	1.01009	0.997633	0.98898	1.00878	1.01261	1.01768	0.993625	0.993581	1.00508	1.01404
NM_007177	0.704681	0.697644	0.652376	0.777632	0.80021	0.846973	0.785139	0.924046	0.911609	0.882709	0.898969	0.838529	0.949972	0.932679	0.954851	0.946666	0.966813	0.962939	0.976471	0.983513	0.971075	0.972126	1.01274	0.974573	0.959115	0.966961	1.00754	1.00284	0.996555	1.00599	1.01011	0.999777	1.00463	0.957624	1.0079	1.0042	1.01483	1.01054	1.0073	1.00756	0.990509	1.01161	0.986102	0.956499	1.00528	1.01116	0.948284	1.00888	1.00952
NM_007178	0.690096	0.722929	0.712434	0.860933	0.808711	0.864388	0.854214	0.882951	0.919292	0.898985	0.912006	0.906026	0.902053	0.96522	0.963731	0.941398	0.947267	0.977547	0.979569	0.958859	0.93183	0.998598	0.980034	1.0182	1.00748	0.98198	0.981557	0.94857	0.99573	0.984865	0.964694	0.983216	1.01132	0.96749	1.01671	0.986705	0.987855	1.00945	1.01549	1.0205	1.03291	1.00491	0.986548	1.00627	1.02913	1.01065	0.98431	1.04061	0.99586
NM_013448	0.919476	0.959944	0.879557	0.981115	0.966989	0.914015	0.992624	0.931233	0.927713	0.993901	0.992363	0.9167	0.964617	0.979348	0.953938	0.949956	0.945843	0.982563	0.996511	0.988939	0.982305	0.988201	0.977608	1.04962	1.00799	0.982916	1.0104	1.04247	0.995664	1.0102	0.992858	0.987715	0.964772	1.02014	0.990024	1.00277	0.976499	1.01341	1.01387	1.02845	0.990523	1.0021	1.02045	1.04829	1.03195	1.02225	1.02373	0.993438	0.981694
NM_021994	0.982312	0.469274	1.02087	0.944063	1.02237	0.97014	0.915308	1.01088	1.01071	0.989545	0.999591	1.00854	1.01393	0.999709	1.01985	0.995391	1.00421	0.956737	1.01963	1.01358	1	0.993933	1.03109	0.980865	0.975817	0.995569	0.964104	0.911573	1.03335	0.972971	1.00296	1.02485	0.991805	1.02208	0.960346	0.992512	1.03231	1.01994	0.983531	1.03821	1.01784	1.01769	1.00128	0.960433	0.999404	0.989321	1.03143	1.04238	1.0453
NM_198794	0.691488	0.743995	0.772743	0.829523	0.88324	0.87097	0.907659	0.908674	0.90452	0.920946	0.943727	0.949206	0.95857	0.968031	0.957968	0.960587	0.957967	0.991615	0.959376	0.957999	0.999036	0.961239	0.995367	0.986412	1.01756	0.99354	0.994568	0.985617	1	1.00685	0.991661	0.997403	0.989377	0.994867	1.00713	1.00484	1.00309	1.0169	0.988387	1.01083	0.994158	1.00353	1.01011	0.979474	1.00517	1.00811	0.984803	0.990783	1.0111
NM_170714	0.839202	0.924954	0.94838	0.987608	1.01237	0.988344	1.01584	0.986778	0.986755	0.996574	0.984481	1.00332	0.983004	0.99115	0.995164	0.992535	0.994779	0.989422	0.996825	0.992067	1.00414	1.00128	0.998934	0.995563	1.00789	0.999744	0.992052	1.00187	0.995212	1.00232	0.99286	0.992174	1.00858	0.991319	0.998902	1.00458	1.00204	0.994837	0.995631	1.00253	1.002	1.00516	1.00017	0.997839	0.996113	0.998163	1.0034	0.99718	0.993544
NM_007183	0.705671	0.769259	0.820487	0.913312	0.905974	0.850638	0.909929	0.829894	0.946399	0.951581	0.8586	1.02351	0.870433	0.902905	0.903994	0.95222	1.00893	0.991112	0.994764	0.963542	0.962893	1.02915	0.996131	1.01293	0.97779	0.936125	0.962571	0.976272	0.995945	0.991781	1.01183	0.993372	1.00987	0.962099	1.00932	1.00376	0.991371	0.983809	1.00406	1.0159	0.985828	1.01184	0.979953	0.991338	0.968016	0.959198	0.981447	1.02143	1.01035
NM_007184	0.707166	0.755452	0.783549	0.873575	0.879347	0.896482	0.805972	0.941399	0.93221	0.910536	0.934668	0.908427	0.928379	0.983056	1.00038	0.977322	0.963114	0.954444	0.94463	0.961736	0.979126	0.969622	0.956152	0.969479	0.974059	1.00841	1.01488	1.00071	0.985857	0.994057	1.01581	0.996181	0.969399	0.999125	0.980548	1.00527	1.01008	1.01422	0.997311	1.00073	1.00475	1.02295	0.999376	1.01184	1.01034	1.02468	1.01467	0.993033	1
NM_001277	0.927814	0.936832	0.908126	0.874955	0.897883	0.990034	0.917704	1.01899	0.990542	0.9798	1.00163	0.966782	0.993087	1.00526	1.02227	1	0.970678	0.979519	0.957496	0.972255	0.969933	0.97959	0.958105	0.981024	0.978096	1.01979	0.990747	1.0111	1.00966	0.949615	0.998556	0.988663	0.997419	0.980125	0.980416	0.999341	1.02223	1.01106	0.990418	0.987503	1.02209	1.00816	1.01614	1.0211	0.989855	1.02143	1.03146	1.01523	1.02381
NM_007186	0.815274	0.822047	0.764696	0.844644	0.875234	0.872691	1.0296	0.939559	0.917776	0.913797	1.00195	0.897986	0.968582	0.968174	0.96261	0.967922	0.935063	0.970044	0.922619	0.941426	0.969787	0.96415	0.910149	0.965259	0.965111	1.00795	1.02471	0.974144	0.978093	1.0055	1.00536	1.02741	0.980742	0.989456	0.999347	1.0077	0.964946	1.02795	1.00943	1.00527	0.999084	0.976688	1.03667	1.03384	0.989029	1.00205	1.03695	0.980203	0.992335
NR_023917	0.424256	1.08091	0.460045	1.12133	1.06468	1.03613	1.07819	1.04817	1.05358	0.976589	0.943797	0.876792	0.946198	0.973126	0.963956	1.06658	0.933834	0.98036	0.967517	0.991669	0.972164	1.08039	1.01552	1.05662	1.07604	1.00813	0.967233	1.05997	1.0576	0.998926	0.981186	0.898551	1.03866	0.981221	0.985217	1.0054	0.982431	0.952035	1.01398	1.05681	0.99496	1.01641	1.00992	1.06677	0.978428	0.990798	1.03811	0.94946	1.03458
NM_007187	0.776795	0.785393	0.796024	0.981992	0.944721	0.983146	0.939831	0.797943	0.952401	0.97035	0.965843	1.00021	0.945177	0.990068	0.993003	1.03464	0.959458	1.02264	0.97518	0.978294	1.03371	0.996157	1.01578	1.00843	0.982498	0.978625	0.998203	1.06668	1.00055	0.977006	0.987081	1.02468	1.01243	1.03063	0.992308	0.977842	1.03324	1.03212	1.00527	0.990131	0.996512	0.97498	1.01703	0.979447	0.990464	0.999	1.00043	1.03176	1.00174
NM_007188	0.609506	0.883247	0.648228	0.989738	0.98337	0.937784	1.05512	0.86625	0.964354	0.967215	0.904712	1.07088	0.976047	0.93957	0.956811	0.84257	0.884015	1.03603	0.973333	1.09207	1.04409	1.03353	0.984202	1.07499	1.01972	0.933952	1.04283	1.00862	0.912912	1.01932	1.03001	1.0141	1.00433	1.04691	0.994006	1.01106	1.02087	1.0236	1.02235	1	0.994541	1.05081	1.04462	1.03913	1.03388	0.990673	0.929702	0.977987	1.00988
NM_007190	0.38527	0.433227	0.907925	1.00391	0.920199	0.956572	0.962629	0.999031	0.99296	0.997714	1.00174	0.965589	0.975095	1.0076	1.01142	0.975289	0.97199	1.01079	0.988188	1.0031	0.975765	1.00067	0.98919	1.02103	0.997593	1.00153	0.99501	0.947082	0.98294	1.00383	1.00175	0.991541	1.00623	1.01885	1.01518	0.987262	0.977345	1.00741	0.995755	0.99483	1.00205	0.993541	0.999124	1.01902	1.03536	0.990028	1.00903	0.991599	0.971882
NM_007192	0.65006	0.710137	0.699303	0.756224	0.814872	0.894216	0.91504	0.960522	0.936488	0.901259	0.967112	0.90308	0.968809	1.02244	1.0213	0.914254	0.896535	0.934622	0.96572	0.931391	0.940069	0.948779	0.922433	0.959085	1.00706	1.01226	0.990912	0.978362	0.972847	0.980979	0.97504	0.985091	0.985154	0.981316	0.987186	0.979687	0.992391	0.995569	1.00162	0.968318	1.00686	0.990207	1.04681	1.04051	1.02111	1.03075	1.05386	1.01497	1.01401
NM_001005735	0.842328	0.792566	0.854332	0.79072	0.881876	1.00824	0.912063	0.975861	0.95034	0.884376	0.995678	0.925752	0.987275	0.986157	1.04065	1.01364	1.01892	0.996757	0.999257	0.987446	0.972012	0.913645	1.00789	0.949599	0.967179	1.03688	1.15442	1.00714	0.975922	0.986472	1.15515	0.968604	1.04588	1.17317	0.903148	0.969668	0.950048	1.04189	0.927237	0.925865	1.03345	0.973191	0.99148	0.968693	1.159	1.06054	1.05517	1.01653	1.0324
NM_007195	1.04629	1.05029	1.08356	0.870597	0.937138	0.942024	1.04939	0.930367	0.920991	1.066	0.987681	0.952928	0.968667	1.02714	0.986795	0.851144	0.943655	1.03182	1.02565	0.999978	0.980485	1.05112	1.0299	1.04632	1.00501	0.992053	1.06513	1.09638	1.01891	1.03079	1.00614	0.966615	0.972806	1.14763	0.967335	0.957741	0.913237	1.00945	0.926971	1.06347	1.005	0.988464	1.0248	1.04642	1.06509	0.990917	1.01464	0.997911	1.0132
NR_027504	0.927106	0.874808	0.998955	0.94971	0.953045	0.917879	1.01647	0.916224	1.1355	0.951865	0.863634	1.12584	1.03036	0.842565	0.929458	1.12433	1.12455	0.952469	0.908382	1.12855	1.0115	0.940611	1.13564	0.936497	0.951111	1.01621	0.994468	1.02608	1.10849	0.95738	0.985972	1.11338	1.1431	1.11938	0.924147	0.978221	1.01695	1.00132	0.990145	1.01413	1.02398	1.11605	0.913914	0.909994	1.00192	0.988008	1.02533	1.13369	1.13197
NM_000390	0.566871	0.675894	0.71576	0.75978	0.780845	0.81251	0.775223	0.885598	0.848783	0.808344	0.921568	0.850435	0.950081	0.993445	1.00534	0.925923	0.873139	0.937965	0.904619	0.928608	0.928776	0.96652	0.914985	0.979467	1.0236	1.02574	1.00034	0.989502	0.947639	0.963962	0.940119	1.00865	0.949665	1.02689	0.989057	0.995092	0.980902	1.00515	0.953993	0.986072	0.988031	0.995099	1.03521	1.05762	1.02913	1.01322	1.15427	1.03539	1.00014
NM_007198	0.638781	0.612883	0.727861	0.783253	0.824328	0.826098	0.780335	0.836354	0.816314	0.856602	0.863064	0.910884	0.875138	0.885058	0.882613	0.898746	0.901173	1.00244	0.9979	0.893656	0.997578	0.997647	0.999077	1.00223	1.00007	0.885759	1.00512	0.992855	1.00228	0.993262	1.00172	1.00078	1.00465	0.900949	1.0073	1.00491	1.00047	0.993321	1.00728	0.999846	0.9989	1.00254	0.895021	1.00196	1.00389	1.00672	1.0174	1.00835	1.01765
NM_006738	0.646468	0.726931	0.719189	0.752619	0.768648	0.849825	1.09787	0.914252	0.900677	0.87725	0.953947	0.847686	0.993255	1.00966	0.993691	0.952213	0.904846	0.953344	0.899595	0.92029	0.965974	0.91317	0.919178	0.916323	0.978005	1.03164	1.02441	0.987079	0.968594	0.996247	0.972564	1.00701	0.980822	0.993874	1.0246	0.987288	0.98906	1.03401	0.994562	0.9949	1.00684	1.02826	1.05076	0.997411	0.998287	1.02194	1.04566	0.988331	0.992603
NM_016248	0.510808	0.506538	0.596342	0.659499	0.687597	0.714992	0.939902	0.823346	0.802279	0.788046	0.855276	0.76907	0.936663	0.877572	0.918316	0.904825	0.891333	0.885736	0.862452	0.921697	0.951152	0.92229	0.936681	0.931295	1.00225	1.00721	0.987083	0.971504	0.961758	0.96289	0.965781	1.02892	0.965444	0.969029	1.01994	0.989547	0.983611	0.997185	1.00124	0.987048	1.00745	1.01373	1.0336	1.02535	1.04317	1.02204	1.03772	1.01222	0.965741
NM_007202	0.562016	0.582971	0.609215	0.609928	0.661296	0.746388	0.680117	0.797534	0.763783	0.714763	0.776311	0.744208	0.781236	0.809967	0.992064	0.774553	0.779084	0.999252	0.803627	0.788596	0.999588	1.00799	0.77983	0.993221	0.801918	1.00975	0.794669	1.0133	1.00239	0.988886	0.995021	0.787158	0.791831	1.01217	1.00856	0.787913	0.99985	1.00829	0.800737	1.00779	1.00411	0.995725	1.00925	1.01065	1.02061	1.00002	1.00963	0.796732	1.01886
NM_007204	0.751789	0.820153	0.797772	0.847873	0.872472	0.914357	0.852698	0.924346	0.910934	0.954309	0.942897	0.960803	0.970243	0.979768	0.973073	0.956987	0.956346	0.972849	0.964232	0.975966	0.943625	0.977829	0.962443	0.970142	1.01062	0.983544	0.975304	0.995822	0.99249	0.989105	1.00299	0.984594	1.01963	0.984465	0.979486	1.00193	1.02051	1.00784	1.00266	1.01241	1.02244	0.974064	1.00635	1.00111	0.993109	1.00735	1.00064	1.02515	1.00031
NM_007207	0.567008	0.625636	0.591523	1.00757	0.959315	0.933716	1.00326	0.681899	0.752178	0.745053	0.919741	0.695274	0.707286	0.951451	0.925517	0.94814	0.942975	0.994281	1.04926	1.01974	1	1.03951	1.02465	1.0149	0.958838	1.00107	1.03179	0.956679	1.07011	1.00564	0.976503	0.991891	1.00719	0.975074	1.03239	0.976903	1.0238	1.04972	1.0133	0.971184	1.06203	1.00266	0.97643	0.999951	1.02923	0.96584	1.00311	0.950054	1.01134
NM_001164746	0.556876	0.583969	0.556373	0.685308	0.748851	0.823934	0.881924	0.856375	0.843533	0.862289	0.886403	0.845889	0.967658	0.955264	0.90602	0.94061	0.888776	0.941359	0.902335	0.931423	0.977509	0.946061	0.979182	0.975987	0.980387	1.00827	0.989657	0.970685	0.951464	0.982593	0.971763	0.984016	0.95663	1.01727	0.994408	0.99896	0.995706	0.989616	1.00866	0.960988	0.997227	1.01602	1.01758	1.00536	1.0374	1.02688	1.0168	1.02148	1.00562
NM_001822	0.837632	0.809946	0.875144	0.894941	0.879929	0.950904	0.960562	0.999956	0.964838	0.912981	0.926453	0.968712	0.978201	0.961979	1.04733	1.01607	1.00327	1.02347	0.975633	0.942092	1.02163	0.979026	0.967118	0.997992	0.990432	0.987455	0.968319	1.01722	1.05768	0.932297	0.927938	1.03367	1.02206	1.04382	0.998464	0.944762	1.00649	0.964452	1.02706	1.03199	1.06966	1.00188	0.942434	0.96602	1.00883	0.953357	1.04063	1.05122	1.01051
NM_007213	0.851727	0.855541	0.926037	0.953209	0.961795	0.858104	0.990552	0.898728	0.901562	0.923045	0.906988	1.02841	0.954997	0.950172	0.9457	0.959569	0.997737	0.964348	0.994125	0.974481	1.00425	1.02464	0.978363	0.989303	0.977991	0.974149	1.01357	1.01963	0.992021	1.06395	1.00939	0.993517	1.03497	0.946148	0.986775	1.00941	1.07745	1.04787	1.00747	0.99427	0.985425	1.03404	0.983507	0.998157	1.00309	1.03953	0.988559	1.01243	1
NM_007214	0.964233	0.953649	1.00205	0.881665	0.885205	0.972378	1.00534	1.00063	1.00412	0.97682	1.00374	0.961925	1.00635	1.00991	0.982137	0.968576	0.982253	0.984327	1.00128	1.00698	0.987587	1.01506	1.03803	1.0258	0.978135	0.992063	1.00111	0.975039	0.983359	0.982243	1	1.00714	1.00255	1.0513	0.982804	0.995748	0.976664	1.00995	0.999776	1.02975	0.985547	1.00355	1.00733	1.02409	1.02927	1.00032	1.01755	1.02116	1.01131
NM_007215	0.665331	0.661517	0.797484	0.893138	0.875028	0.853483	0.915131	0.883297	0.89146	0.938357	0.860838	0.884047	0.930657	0.94184	0.956177	1.01405	0.948236	1.00374	0.986312	0.987266	1.01823	0.949752	0.94482	0.99391	0.982503	0.980717	1.02402	1.16596	1.01391	0.988793	1.16135	1.01017	0.986063	0.92778	1.14741	1.16402	1.15319	0.980721	1.14959	1.00965	0.978299	1.01129	1.15135	0.996833	1.14649	1.1574	0.930381	1.15227	1.16282
NM_181507	0.706303	0.675699	0.692914	0.8067	0.770216	0.860436	0.847716	0.94546	0.914271	0.860639	0.946537	0.84486	0.952823	0.93884	0.998897	0.981091	0.957469	0.980992	0.95385	0.923017	0.994172	0.960004	0.949722	0.950378	1.01671	1.01286	0.986998	1.01447	0.953854	0.973278	1.00288	1.03167	1.01313	1.03616	0.967596	1.01632	0.971206	1.00291	0.983425	1.0138	1.00782	1.03379	1.06411	1.01988	1.03538	1.03824	1.04055	0.992478	1.00484
NM_007217	0.76671	0.729446	0.813619	0.989703	0.841894	0.830405	0.957313	0.985007	0.794613	0.9853	0.843644	1.01001	0.973072	0.992533	0.999992	0.994646	0.980468	0.98873	1.02886	1.00056	0.973574	0.975169	0.978847	0.991815	0.989001	1.00124	0.978505	0.999723	0.987851	0.989278	1.00572	1.01171	1.03618	0.990808	1.03113	1.01721	1.02635	1.0021	1.00979	1.0191	1.00393	1.00058	0.998998	0.977504	1.03161	1.02086	1.01058	1.01674	0.999743
NM_007219	0.903185	0.867439	0.957611	0.897932	0.928999	0.932291	0.949205	0.938202	0.887896	0.930698	0.976939	0.956308	0.954173	0.982424	0.978566	0.986737	0.978699	0.987137	1.00167	0.997147	0.996916	1.01399	0.999388	1.00164	1.00648	1.00358	1.00292	1.01744	0.982233	0.99098	1.00334	0.997607	0.992101	1.01016	1.04423	1.03402	0.965562	1.01987	1.01664	1.01007	0.996172	0.9843	0.987329	1.00993	1.01021	0.992286	1.01752	1.00396	1.00347
NM_022073	0.981549	0.938913	1.00639	1.02544	0.984854	0.981618	1.01994	0.966144	0.993977	0.970861	0.585073	1.00235	0.975759	0.99123	0.983216	1.03268	0.982792	0.989768	0.993969	1.021	1.03601	0.993636	1	1.02141	1.02597	0.981915	0.977097	1.02016	1.01968	1.04647	0.99606	1.00056	0.981163	1.01562	1.06718	1.00687	1.00086	1.03785	1.0159	1.01961	1.01401	1.06395	0.999049	1.01703	1.04501	1.02312	0.993068	1.03305	1.05213
NM_004067	0.611316	0.62949	0.732494	0.82848	0.802398	0.871712	0.870953	0.946959	0.943715	0.920268	0.92535	0.971479	0.899115	0.923099	0.98498	0.97351	0.906972	0.92966	0.991486	0.881381	0.979916	0.989188	0.968378	1.00458	1.00673	0.963232	0.952385	0.996883	0.929196	0.940259	1.00842	0.972508	1.02613	1.00547	1.01703	0.940994	0.982825	0.999033	1.02002	1.00721	1.02144	1.00286	1	1.02055	1.04181	1.02366	1.01337	1.0235	1.02516
NM_007223	0.85834	0.883557	0.857118	0.824737	0.836772	0.940581	1.02922	0.914252	0.918035	1.04026	0.91421	0.99499	0.963533	0.933221	0.922615	1.00396	1.0413	0.966954	0.965703	1.03199	0.989212	0.974112	1.02895	1.04973	0.931576	0.970538	0.997546	0.955292	1.00336	0.978035	1.03702	1.00372	1.01999	0.952296	1.00032	1.01449	1.0275	0.985899	1.09836	0.955632	1.02792	1.01557	1.00778	0.973375	0.966248	0.978082	1.00536	1.0897	1.02932
NM_145040	0.953483	1.0066	0.990369	0.994018	0.974657	0.802509	0.946035	0.63505	0.869351	0.994525	0.67661	0.997822	0.940177	0.919404	0.847808	1.00359	1.16052	0.991834	0.963912	0.965237	1.00456	1.06193	0.981092	1.00233	0.971106	0.871706	0.976499	0.997674	0.982892	1.0135	0.976229	1.01212	1.04955	0.975061	1.01911	1.06344	0.977073	0.965725	1.00122	0.972668	1.01696	1.00609	1.03611	0.940759	0.947375	0.995525	1.027	0.982107	1.04897
NM_001256443	0.799784	0.791074	0.809906	0.830441	0.987377	0.842717	0.811456	0.837198	1.0222	0.855539	0.828225	0.837389	0.837619	0.988576	0.845603	0.842903	1.00636	1.00134	0.996656	0.995375	1.00252	1.00728	1.00944	0.852565	0.992732	0.999734	1.00315	1.00171	1.01271	0.99965	1.00865	0.99564	0.998213	0.99757	0.992648	1.01506	1.03754	1.00886	1.01995	1.01032	1.00355	0.993315	1.0045	0.854313	1.00278	1.01208	1.00319	1.00307	1.0005
NM_133491	0.923872	0.914597	0.961711	0.991052	0.973925	0.94298	0.938273	0.932353	0.978329	0.980513	0.924335	0.987028	0.953751	0.953726	0.994258	1.00864	0.983386	1.01111	1.00178	1.00931	1.01325	1.00424	0.995296	1.0233	1.01296	0.971727	0.990706	0.998156	1.00599	0.993259	1.00453	0.991988	1.0163	0.986223	1.00207	1.02085	1.00538	1.01244	0.999731	0.99815	1.01903	1.02111	1.0036	0.997329	0.999225	1.02394	0.988597	1.01122	1.00586
NM_080664	0.720807	0.767961	0.851424	0.957093	0.994293	0.91909	0.872779	0.938992	0.98457	0.965998	0.956788	0.912906	0.944487	0.966876	1	1.01228	0.985377	0.961037	0.967416	0.947928	0.989812	0.991382	0.978219	1.00622	1.1531	0.974606	0.985252	0.954005	1.11693	1.1511	0.980492	0.998974	0.99703	0.986469	0.998999	1.00897	1.01965	0.982796	1.00845	0.990094	0.983757	1.00068	0.990443	1.02151	1.14467	0.995994	1.15078	1.00314	1.00522
NM_138408	0.9513	0.913452	0.974848	0.972728	0.980053	0.962346	0.971049	0.963469	0.971116	0.998176	0.949338	0.997066	0.985588	0.968322	0.975584	0.998138	1.00247	1.00292	0.992921	0.998808	0.995035	1.00583	1.00952	1.002	0.997269	0.980085	0.995094	0.985631	1.00604	1.00042	0.997064	1.00712	1.00568	0.987662	1.00293	1.00506	1.00152	1.00499	0.997769	0.999432	0.995107	1.01584	1.00268	0.98409	1.00116	1.0032	0.98815	1.00298	1.00686
NM_001184970	0.704015	0.731209	0.813761	0.905892	0.871604	0.914689	0.900941	0.930421	0.958112	0.948281	0.93628	0.964106	0.973958	0.974108	0.971734	0.975781	0.970265	0.999186	0.978365	0.979485	0.981208	0.987587	0.975594	0.993303	0.991936	0.981485	0.990984	0.999867	1.11583	0.988318	0.997208	0.991547	0.99963	0.995873	0.99749	0.997206	0.998567	1.00617	1.00578	1.00001	1.11812	1.00367	1.00342	1.00253	1.00565	1.11437	1.12493	1.1384	1.13383
NR_045721	0.726568	0.726528	0.741388	0.762434	0.782125	0.95898	0.855912	1.02033	1.01844	0.939241	1.01363	0.935983	0.971142	1.04642	1.03013	0.954414	0.945349	0.951491	0.982885	0.971227	0.948614	0.960616	0.945105	0.953037	0.957843	1.03479	0.991877	0.979046	0.981973	0.94936	0.973505	0.985244	0.982813	1.01288	0.981799	0.989703	0.97568	1.01723	0.967501	0.974038	1.01716	0.992261	1.04139	1.03653	0.980892	1.01699	1.03655	1.02218	0.993251
NR_015381	0.760025	0.748827	0.987269	0.795484	1.00558	0.792196	0.985833	0.702484	0.799339	0.781086	0.742178	1.00658	0.982131	0.989613	0.776599	1.00725	1.00661	0.994551	1.01339	0.993403	1.02062	1.00104	0.997527	1.00557	1.00671	0.800258	1.00079	1.00045	1.02494	1.00939	0.986284	1.00122	1.00737	0.988382	0.999485	1.01583	1.00209	1.01601	1.01892	0.993422	0.986248	0.99226	0.991691	0.986001	1.02519	0.995485	1	0.998803	1.0164
NM_001145427	0.685049	0.663145	0.742927	0.860648	0.871931	0.837349	0.898868	0.826301	0.869112	0.883042	0.851164	0.974946	0.953471	0.891997	0.905031	0.956943	1.00753	0.99074	0.988646	0.987229	0.992173	1.00113	1.00076	1.02086	1.00744	0.941881	0.993551	0.989085	0.999026	1.00347	0.997249	1.23158	1.23441	0.958287	1.01383	1.00109	1.00141	0.998894	0.992453	0.999232	1.00489	0.994281	0.981698	0.954998	0.985823	0.994175	0.977774	1.00356	1.00661
NM_024348	0.759907	0.787568	0.788081	0.78331	0.80238	0.763757	0.842859	0.722343	0.761958	1.00407	0.729268	1.0156	0.814459	0.765141	0.788066	0.826261	0.818049	0.994317	0.818144	1.02015	0.833508	0.828075	0.820367	1.0114	0.811396	0.796097	1.01489	1.02115	1.0143	0.800658	1.00627	0.823844	1	1.01876	1.02152	1.01826	1.03654	0.825811	0.819052	1.01992	1.02842	1.0275	1.03787	0.813359	1.02751	1.03341	0.816256	0.819676	1.03374
NR_024204	0.993752	0.93882	0.973767	0.992908	0.996426	0.973897	0.919785	0.942279	1.25495	1.22541	0.980575	0.978779	1.18518	0.970107	0.981424	0.985491	0.966877	0.973794	0.972626	0.97741	1.18931	0.971464	0.981051	1.00316	1.01505	1.20692	0.942534	0.997671	1.20939	0.994555	0.959053	1.19223	1.19961	1.19483	1.04103	0.992356	1.00863	1.20663	0.974146	1.20184	0.944068	1.16012	1.04165	1.18308	1.00152	0.986609	1.21595	1.15508	1.16043
NM_007235	0.710381	0.74753	0.739304	0.844061	0.836111	0.900123	0.896863	0.937473	0.932375	0.907022	0.946916	0.901684	0.955169	1.01413	1.00134	0.949592	0.946701	0.963696	0.945096	0.966916	0.968746	0.976188	0.958219	0.985998	0.980268	1.02322	0.997306	0.957946	0.985368	0.993175	0.989614	0.980539	0.988359	0.999729	0.962382	0.99848	0.995006	0.992375	0.995558	0.988034	1.01891	0.992037	1.01628	1.01317	1.01827	1.01722	1.03469	1.02577	0.997346
NM_007236	0.622305	0.588096	0.671408	0.776847	0.718146	0.81983	0.741	0.914965	0.890079	0.88308	0.921427	0.92063	0.853213	0.988155	0.994538	0.944225	0.931012	0.973887	0.961862	0.926759	0.963087	0.959013	0.952562	1.00201	0.991344	1.03601	0.977469	0.975846	0.993277	0.975499	0.98954	0.993825	0.990144	0.998332	0.997743	1.0212	1.00788	0.987858	0.973733	1.02141	1.02366	1.01377	1.03075	1.01229	1.03708	1.04963	1.16061	1.05128	1.15326
NM_138410	0.863994	0.922708	0.910093	0.913974	0.96677	0.969366	1.01997	0.986176	0.969508	0.97393	0.980257	1.01992	1.00548	0.979882	0.972	1.00251	0.980246	0.979285	0.994262	0.988911	0.990476	1.00815	1.01242	0.984255	0.998818	1.01975	0.957617	0.983512	0.995659	0.975164	1.03141	0.996372	0.97198	0.914794	1.04819	1.0034	0.999385	0.983729	1.02811	1.0234	1.01983	1.00362	0.991631	0.991404	0.99813	0.979894	1.01467	1.00175	0.975015
NM_007238	0.489425	0.381229	0.549221	0.724972	0.611579	0.730755	0.65027	1.01059	0.975379	1.00745	0.993258	0.969367	0.737831	1.02409	1.02179	0.978431	0.968007	1.00724	0.970535	1.00993	0.99518	1.01486	1.01901	0.999127	0.994102	0.998074	0.996291	0.965102	0.974427	0.993146	1.00492	0.975547	0.976658	1.0274	0.974803	0.977371	0.963	1.00239	1.02176	1.01074	1.01526	1.01019	1.00811	0.999318	0.995655	1.01148	1.00741	1.00596	0.993464
NM_007240	0.662398	0.750093	0.774582	0.837964	0.878976	0.859826	0.866155	0.853608	0.884044	0.856328	0.879619	0.934884	0.953397	0.933633	0.914401	0.98899	0.971342	1.00378	0.9428	0.950446	0.999121	1.01653	1.02472	1	0.988811	0.955665	0.996044	0.989161	0.998168	1.00572	1.01151	1.00064	1.01288	0.965588	1.00247	0.999423	1.19956	1.03128	1.00032	1.01385	1.01076	1.02731	0.974888	0.967255	1.18236	1.00988	0.950168	1.03768	1.18498
NM_007241	0.986595	0.986672	1.00032	1.00826	0.995116	0.977117	0.998152	1.01035	0.996421	0.998907	0.994839	0.985865	0.970998	0.988344	0.986229	0.978952	1.00354	0.993838	1.01031	1.01247	1.00035	1.002	1.00304	0.999236	0.990906	0.972263	1.00435	0.992158	1.00199	1.01556	1.00696	0.999617	1.00184	1.00528	1.00612	0.998659	1.00638	0.988828	0.996238	0.989746	1.00049	1.00466	0.996648	1.00018	1.00836	1	1.00884	1.00712	1.00072
NM_007243	0.817901	0.861428	0.889389	0.885783	0.911317	0.953487	0.851846	0.832889	0.97348	0.994475	0.964169	0.951662	0.920558	0.924137	0.959918	1.01237	0.942504	0.998586	0.991113	1.03228	0.951236	0.92595	1.00225	0.917895	1.006	0.959741	1.03412	1.00024	0.997598	0.991397	0.968776	0.988367	1.15544	0.986848	0.968924	1.00341	1.01899	1.00648	0.95168	1.0048	1.1661	1.02556	1.02036	0.938153	0.988646	1.03167	0.905553	1.02646	1.00157
NR_027382	0.932496	0.810767	0.951076	0.945424	0.979623	0.949682	0.943464	0.942084	0.975491	0.995388	0.969102	0.974564	1.00308	0.992704	0.981434	0.991758	1.01731	0.969838	0.980296	1.0022	0.992425	1.02406	0.987674	1.01779	1.00749	0.986667	0.997746	1.00259	0.99505	1.0058	0.997369	1.02266	1.01254	1.00111	0.999059	1.00962	1.01341	1.01973	1.01144	1.01448	0.995492	0.997921	1.02043	0.983219	1	0.980331	0.992777	1.16347	1.00745
NM_007245	0.870548	0.903179	0.865257	0.899266	0.945357	0.994242	0.834274	1.01436	0.974637	0.997715	1.01001	0.956443	0.987111	1.01243	1.01966	0.99019	0.956661	0.993688	0.953486	0.978353	0.983262	1.00344	0.955603	0.988868	0.99401	1.0145	1.00913	0.989641	0.997042	0.988305	1.01254	0.998177	0.97799	1.02002	1.00661	1.01875	0.997027	0.999898	0.991437	0.995145	1.00715	1.01246	1.02221	1.01896	0.996529	1.0163	1.02046	1.00542	0.995608
NM_017414	0.759056	0.792786	0.799751	0.894598	0.894115	0.870157	0.943214	0.854145	0.950086	0.900034	0.890093	0.973862	0.921702	0.997065	0.955515	0.983816	0.958766	0.949619	1.03105	0.98198	0.970697	0.989483	0.9408	0.983677	0.99277	0.991606	1.00062	0.986144	0.97836	1.02478	1.02329	1	0.960729	1.00724	0.990348	0.994455	1.01179	1.03144	1.04117	0.995996	1.02273	1.05049	0.986907	1.03494	1.04501	1.03127	1.00378	1.22946	1.00698
NR_045665	0.992154	0.992197	0.997937	0.984297	1.00246	1.00812	1.01431	1.00384	0.990926	0.997285	0.992612	1.01371	0.993042	1.00979	1.00169	1	1.00599	1.00036	1.00379	1.00505	1.00254	1.00244	1.00163	0.993063	0.999091	1.00411	1.00304	1.00081	1.00221	0.987957	1.00122	0.996774	0.995925	1.00502	1.00401	0.988158	1.00581	0.992046	0.998745	0.997522	1.00911	0.989527	0.997239	0.991663	0.995889	1.0134	0.999597	1.01026	1.00529
NM_052874	1.01316	0.837393	1.0041	0.941984	0.795896	0.918918	0.990827	1.02628	0.990639	0.794261	1.0867	0.969792	1.01581	1.08869	0.979963	0.998657	1.10209	1.0181	0.99488	0.985676	0.984078	1	0.943462	0.964385	0.941186	1.08457	0.995827	0.955639	1.0065	0.938664	1.00464	0.990216	1.00946	1.08896	0.946634	1.00161	0.955794	0.985695	0.930813	0.980992	1.00106	1.01407	1.07971	1.00817	1.00719	1.12969	1.01391	0.894703	1.0992
NM_007247	0.626009	0.59041	0.668456	0.760254	0.735583	0.770479	0.834538	0.843927	0.829259	0.801451	0.887382	0.768727	1.02486	0.886794	0.884942	0.849279	0.851585	0.846158	0.868851	1.01649	0.837673	0.876324	0.842469	0.898521	0.880406	0.984854	0.878291	1.01809	0.889239	0.879706	0.875192	1.03402	0.883497	1.05791	0.896878	0.894795	0.890804	0.882122	1.01798	1.04961	1.00728	1.02149	1.01391	1.04512	1.04422	0.988442	1.08022	1.06226	0.892245
NM_016381	0.869193	0.84825	0.954431	0.990809	0.992276	0.889802	0.983524	0.911858	0.914545	0.953652	0.891641	1.01673	0.949982	0.936102	0.928468	1.03701	0.993948	1.01633	1.00204	0.967697	0.998726	1.00429	1.01031	1.00188	0.999004	0.970172	1.00638	1.01163	1.03784	0.999279	1.0246	1.00024	1.00928	0.987724	1.00632	1	0.999012	1.01385	1.02837	0.975775	1.01872	0.998393	0.993791	0.956336	1.00248	0.977647	1.02525	1.01381	1.00512
NM_001256609	0.831358	0.824367	0.888433	0.951238	0.909753	0.923115	0.915863	0.962301	0.941282	0.956	0.940851	1.00806	0.957818	0.960483	1.02352	0.98454	0.988558	0.983073	0.998924	0.977683	0.998145	0.971836	1.00084	0.990229	1.01081	0.985512	0.995197	1.02028	1.01625	0.990369	1	1.00292	1.01991	1.00844	0.99443	1.00737	1.00199	1.01419	0.983535	0.995136	1.00344	0.992869	0.99457	0.987875	1.02026	1.00278	1.03304	1.0477	1.00371
NM_007250	0.892509	0.89913	0.956227	0.929795	0.959046	0.929533	0.837871	0.860012	0.883242	0.949852	0.997805	0.913947	0.971753	1.02241	0.994776	0.984657	1.00518	1.15355	1.00259	0.942266	1.16202	1.01179	0.929523	1.01793	1.01479	0.983826	1.03895	1.17288	1.01401	1.1984	1.18799	1.1691	0.979466	0.959947	0.993728	1	0.999194	1.02679	0.997942	1.20283	1.22714	0.987226	0.982141	0.988645	1.14961	1.02793	0.955224	0.990265	0.970528
NM_000738	0.729943	0.679456	0.811493	0.477471	0.756151	0.914798	0.852969	0.929899	1.00521	0.872167	0.890406	0.994928	0.93243	0.957525	0.998345	0.99619	0.985067	0.980138	0.959033	0.990914	0.985759	0.946556	0.977969	0.995411	0.928602	1.01618	1.00822	0.987162	1.01681	0.967216	0.982775	0.981725	1.01913	1.01194	0.971276	1.00298	1	1.00778	0.980073	0.975003	1.00208	1.01314	1.01622	1.00853	0.997859	1.01839	1.03729	1.01592	1.02389
NM_001031734	0.930461	0.936799	0.997477	1.02366	0.968307	0.934295	1.00528	0.897524	0.983524	1.00876	0.865603	0.977531	0.967607	0.945231	0.923598	0.998153	1.00349	1.01092	0.957408	1.00052	0.973654	1.02132	0.991643	1.00234	1.03429	0.949031	1.00185	1.00603	0.983694	0.966793	1.0047	0.975029	0.974609	1.00687	0.978096	0.99239	1.01221	0.944008	0.977733	0.999387	0.98829	1.04172	1.0117	1.01565	0.994404	0.997548	1.00146	0.994551	1.00536
NM_007254	0.948062	0.92325	0.969921	0.959144	0.980431	0.941882	0.981414	1.22293	0.873687	0.993607	0.941885	0.987362	0.962835	0.963217	0.968511	0.983007	0.992608	0.987316	0.971598	0.858226	0.998495	1.0166	0.97834	0.997906	0.993932	0.972126	0.978452	0.986862	1.00134	0.997757	0.990867	0.983051	0.99726	0.84604	0.978744	0.983552	1.01427	1.00104	0.991594	0.982992	1.02218	1.0009	1.01278	1.00377	0.992419	0.998097	1.00513	1.01401	1.01932
NM_001258272	0.750912	0.741554	0.752457	0.840415	0.791631	0.956132	0.856978	0.945497	0.97857	0.885953	0.992701	0.998401	0.976819	0.989218	1.01227	0.956546	0.948513	0.983547	1.0006	0.914104	0.911999	0.993903	0.957688	0.984492	1.00477	0.996663	1.0526	0.996443	0.974469	1.05765	1.00567	0.951107	0.96527	0.977983	0.982765	0.977861	1.03703	0.982097	1.04417	1.03506	1.05231	0.980779	1.01202	1.03605	1.0144	1	1.02114	1.03454	1.01022
NM_144581	0.518299	0.560717	0.700859	0.705773	0.762815	0.535392	0.65696	0.503783	0.550074	0.739638	0.512989	1.03672	0.697876	0.561238	0.559138	0.662549	1.00304	1.00785	0.748579	1.0174	1.0172	1.02206	1.03141	1.01948	0.790278	0.608103	1.01961	1.02638	1.01893	1.03055	0.741677	1.02825	1.0386	0.662069	0.75825	1.04134	1.03482	1.02295	1.0356	1.01395	1.01429	1.02263	0.671617	0.680845	0.712036	0.725116	0.711093	0.795525	1.03253
NM_007255	0.845337	0.871266	0.894222	0.948379	0.955372	0.909996	0.932478	0.876985	0.911189	0.961528	0.890772	0.997918	0.954684	0.911246	0.922385	0.972582	1.01305	0.978329	1.01408	0.984074	0.991279	0.978472	0.987812	1.00497	1.02022	0.947832	1.01165	0.990723	1.00914	1.19039	1.0139	0.993297	0.986224	0.969831	0.987047	0.990265	1.00411	0.994204	1.01088	0.990579	1.01286	1.00029	0.972253	0.973406	0.998733	0.998141	0.959675	1.01315	1.02145
NM_138414	0.884292	0.836664	0.844347	0.860569	0.866041	0.988688	0.862078	1.07781	0.899935	1.00131	1.04423	1.05632	0.98096	0.999478	1.0312	0.983944	0.986132	0.991307	0.998745	0.997198	1.01618	0.991124	0.874044	0.999517	0.991813	1.07453	0.892881	0.982895	1.00889	0.998129	1.01801	1.01497	0.984636	1.05767	1.00362	1.01966	0.998096	1.01196	1.00001	0.99841	1.00761	0.989357	0.996106	1.00357	0.988154	0.996107	1.01295	0.996645	1.02337
NM_138415	0.729316	0.762617	0.897766	0.823485	0.90458	0.870802	0.929456	0.907988	0.855623	0.933243	0.858465	0.978292	0.884957	0.934521	0.925971	0.994576	1.00826	0.976183	0.926819	1.00368	1.00257	1.00361	1.01582	0.976242	0.992477	0.992653	1.01961	1.03307	1.04804	1.03413	1.03739	0.979976	1.01585	0.953612	1.08027	1.06495	1	1.02098	1.0486	0.942855	1.0107	1.04227	1.05245	0.986745	0.98729	0.984163	0.979533	1.0129	1.05418
NM_052875	0.603262	0.685804	0.677169	0.732125	0.746009	1.24074	0.741281	0.744214	1.44878	0.803933	0.811868	0.824248	1.14573	1.08493	0.812947	0.813238	0.88762	1.02363	0.889007	1.31529	0.997214	0.877548	0.996959	1.12682	0.899974	1.42074	1.32633	0.806277	0.801728	1.04615	1.17184	1.1779	0.863424	1.40678	1.18306	1.23172	0.855907	1.17823	1.11118	1.02174	0.992796	1.2712	0.983113	1.00697	1.00791	0.976361	1.04323	0.846522	0.839242
NM_001080407	0.818098	0.777388	0.842058	0.904075	0.894886	0.883705	0.895093	0.964254	0.926826	0.949819	0.924998	0.970115	0.93459	0.961598	1.00024	0.984307	0.979109	0.963667	0.989002	0.97938	0.975402	0.9922	0.976602	1.01125	0.99404	0.964749	1.00425	1.00392	1.00425	0.978039	0.986319	0.978965	0.981604	0.97546	1.00545	0.996496	1.00352	0.985442	1.0038	1.01831	0.985566	1.00026	0.991773	0.997782	0.990326	0.970978	0.972942	1.07593	1.00043
NM_052876	0.673633	0.684202	0.726286	0.81329	0.817341	0.865496	0.78597	0.887928	0.92348	0.922802	0.866622	0.948101	0.918443	0.96821	0.95603	0.970547	0.976661	0.992948	0.963934	0.98549	0.962474	1.00123	0.966047	0.994332	0.987883	0.989518	0.973547	0.987465	0.994505	1.00023	0.993567	1.02073	0.994906	0.995977	0.999521	1.0189	1.0133	0.993037	0.991107	1.00309	1.01408	0.996087	1.0258	1.00444	0.990706	1.00064	1.0312	1.02476	1.01651
NM_080667	0.853591	0.85214	0.893446	0.929621	0.946147	0.95261	0.944523	0.942266	0.95966	0.96985	0.940744	0.988964	0.969714	0.989612	0.991166	1.00645	0.979075	1.00896	0.985772	1.00781	1.0043	0.992774	1.00814	1.00627	0.998883	0.984036	0.990643	0.996979	0.998234	0.986956	1.01041	0.999656	1.00793	1.00406	1.0072	1.0052	1.02017	0.999923	1.01751	0.995619	0.999682	1.0233	0.98294	0.982965	1.01309	1.00973	0.986872	0.989316	1.0244
NM_052877	0.761505	0.717888	0.8121	0.980856	0.838574	0.845802	0.77537	0.975281	0.83648	0.980885	0.965977	0.860202	0.980916	0.987183	1	0.987812	1.02312	0.982764	1.00183	1.0027	0.993337	0.997127	0.985906	1.03247	0.99528	1.00441	0.974861	0.999023	1.00439	0.970058	0.994742	1.04278	1.01373	1.07257	0.988413	0.959885	1.00509	0.992399	0.989516	1.05196	0.998025	1.00961	1.018	1.04059	1.03482	1.01622	1.05686	1.0534	1.00913
NM_001114	0.662051	0.776111	0.808085	0.826171	0.934577	0.853978	0.911694	0.833063	0.904783	0.842378	0.826599	0.9289	0.861523	0.956014	0.914054	0.96249	1.01951	0.845123	0.912707	1.01036	1	0.949724	1.04731	1.03951	1.05383	0.987809	1.01436	1.05476	1.00972	0.998968	1.02822	0.996569	1.00464	1.01102	1.00507	0.923861	1.03032	1.01315	1.07623	1.10968	1.02687	1.05226	0.983126	1.02055	1.04579	1.06227	0.998542	1.0163	0.920632
NM_058192	0.862154	0.818291	0.902549	0.928322	0.928546	0.891123	0.896668	0.881889	0.965435	0.952679	0.896783	0.986918	0.930215	0.926495	0.959856	0.991902	0.99074	0.996423	0.971425	0.978135	1.02058	1.02464	0.966771	1.02664	0.984244	0.973956	1.00293	1.01055	0.993118	0.995183	1.01704	0.981551	1.02728	0.981451	0.997662	0.995743	0.994883	0.963191	0.991241	1.01452	1.02663	0.996365	1.01043	0.972561	0.978728	0.985485	0.99303	1.00135	1.03671
NM_133373	0.810026	0.850787	0.818185	0.932024	0.915583	0.907872	0.909414	0.959203	0.914695	0.953434	0.946866	0.987804	0.977962	0.973493	0.98815	0.980199	0.99806	1.00416	0.972799	0.96454	1.00654	1.00731	0.973479	1.02843	1.00007	0.982972	0.978917	1.01647	0.983949	1.01822	0.990299	1.0205	1.00634	0.963716	1.00852	0.95788	1.00305	0.998	1.01012	1	0.987938	0.977481	0.990342	1.00712	0.975992	1.01776	0.996551	1.00275	0.967473
NM_007256	0.692396	0.721344	0.666422	0.779148	0.775677	0.856948	0.808734	0.7755	0.929618	0.861545	0.922331	0.842634	1.04232	0.952806	0.879026	0.986307	1.00971	0.842038	0.996262	1.01015	1.00239	0.937346	0.937117	0.90442	0.909502	1.02812	1.01654	0.955761	0.980209	0.99342	1.01972	0.988262	1.01332	1.01695	0.997892	0.990004	1.00362	1.04976	1.17139	0.986262	1.02309	1.01188	1.02728	1.04773	1.01695	1.02123	0.990216	0.97148	1.02156
NM_007259	0.787808	0.736008	0.828484	0.864013	0.872752	0.943799	0.869133	1.0197	0.956534	0.91457	0.987707	0.983296	0.974192	0.988969	1.03102	0.949606	0.926364	0.966495	0.961174	0.975418	0.976346	0.978405	0.927718	0.966951	0.960877	1.03365	0.977771	1.03186	0.97069	0.92708	0.958324	0.985499	0.972854	1.00187	0.981176	0.972688	1.01654	0.989063	0.967187	0.978925	1.00602	1	1.0081	1.01893	1.00811	1.00088	1.06046	1.0135	1.01477
NM_007260	0.72619	0.666116	0.784536	0.84475	0.808599	0.820102	0.831591	0.89561	0.886368	0.847097	0.887805	0.896181	0.863309	0.89139	0.98603	1.00377	0.895725	1.00146	0.993441	0.990546	1.00128	1.01217	0.886878	0.889369	1.00629	0.992368	1.01186	0.989649	0.998877	0.876474	0.999352	0.99468	1.01137	0.994154	0.998451	1.01843	1	0.995055	1.01761	1.00972	1.01323	0.99534	1.00987	0.997801	1.0005	1.03735	1.00239	0.994962	0.998713
NM_007262	0.953063	0.967928	0.979843	1.24951	0.993135	0.988105	0.976283	0.990518	0.997616	1.00876	0.972193	0.997854	0.995185	0.994028	1.00418	0.997564	0.99244	0.997779	0.987529	0.992035	0.996269	0.998644	0.982778	0.997601	1.25182	1.25928	0.992801	0.986376	1.00137	0.992632	0.997902	0.994559	1.25592	1.00462	1.00354	0.997989	1.26879	0.993786	0.995068	0.998124	0.999645	1.00819	0.999469	1.25592	0.999621	1.2546	1.2553	1.26196	0.997345
NM_007263	0.78548	0.772399	0.822681	0.848707	0.824678	0.864528	0.873735	0.827963	1.00658	0.870543	0.817564	0.858633	0.869481	1.00311	1.00422	0.999736	0.879205	0.874403	0.879418	0.99848	0.874858	1.00487	0.866466	0.867927	0.865863	0.997873	0.873629	0.874876	0.873901	0.867169	0.999228	0.865691	0.995735	1.01524	0.874835	1	0.867354	0.871737	0.871486	0.869038	1.01029	1.00336	1.00164	1.00713	0.875983	0.999792	1.00778	1.00776	0.874653
NM_138421	0.810767	0.86066	0.879473	0.983495	0.93951	0.925085	0.900801	0.955651	0.947387	0.994862	0.975817	0.961691	0.943494	0.985182	0.989253	0.969771	0.964224	1.01503	0.967586	0.954358	0.93279	1.00102	1.01151	1.02241	0.972826	1.01661	0.994742	1.00165	0.99258	0.976954	0.986023	1.02087	1.17909	1.00158	1.00168	0.956795	0.995127	1.01364	1.01201	0.983298	0.995251	1.00251	1.17068	0.97599	1	1.1638	0.986369	1.16344	0.990968
NM_001039846	0.722693	0.761201	0.74188	0.740428	0.999788	0.682126	0.710752	0.712728	0.701812	1.00288	1.04011	0.997808	0.750496	0.738964	1.04246	1.00379	1.00324	0.995153	0.738539	1.00337	0.991647	0.993408	0.742606	0.995511	1.00332	1.05112	0.731017	0.751206	1.00179	0.994448	1	0.740319	1.00847	1.00666	0.998054	0.995213	1.00419	0.738406	1.02375	1.00392	1.00854	1.0228	1.00112	0.985839	0.731713	1.00714	1.01092	1.00197	0.994758
NM_130468	0.816091	0.849794	0.875739	0.884859	0.941312	0.938842	0.9378	0.87279	0.958009	0.95645	0.897522	1.02147	0.960045	0.932035	0.934895	0.972475	1.02283	0.991924	1.00949	1.02442	1.00329	1.00178	0.995255	1.00812	1	0.96475	0.989227	0.982716	0.996298	1.03083	0.990954	1.01225	1.02183	0.975318	0.999761	1.00971	1.00541	0.996974	1.04431	1.00461	0.986171	0.987686	0.984568	0.955382	0.984892	0.949201	1.00505	1.01443	1.00644
NM_001135752	0.794743	0.845212	0.833952	0.945803	0.877556	0.904624	0.921108	0.927417	0.928116	0.96558	0.909059	0.939367	0.981355	1.00069	0.982434	0.971121	0.948917	0.998576	0.975995	1.00101	0.974642	0.988397	0.962838	0.978479	1.02081	0.979174	1.01234	0.988838	0.999858	0.981013	0.995067	0.998288	1.00793	0.987894	0.97674	1.00343	0.994333	0.998732	1.00595	1.0215	1.00598	1	1.00602	0.998825	1.01668	0.99968	1.00705	1.03456	1.02086
NM_012214	0.616587	0.647637	0.778849	0.77498	0.748971	0.77242	0.875637	0.900112	0.828369	0.911507	0.914862	0.868718	0.943423	0.966883	0.968816	0.911928	0.924275	0.946824	0.94954	0.949214	0.905502	0.964463	1.01303	1.00623	1.02349	1.0024	0.97572	0.919666	0.998141	1.01219	1.00063	0.981835	0.97906	1.22168	0.993971	0.96959	0.965071	1.01485	0.996788	1.02662	0.994954	0.986843	1.04441	1.06531	1.01552	1.03767	1.02742	1.0192	0.982553
NM_138423	0.622218	0.610595	0.669111	0.766825	0.76647	0.81628	0.831572	0.871119	0.865445	0.84471	0.870229	0.878979	0.897409	0.947002	0.956145	0.923431	0.925815	0.952996	0.957342	0.936502	0.961568	0.950229	0.942232	0.986172	1.00537	0.985748	0.982719	0.965632	0.98301	0.967061	0.989361	1.01062	1.01695	0.985438	0.980268	0.976676	0.99008	1.00112	0.992575	0.990589	1.00892	1.00242	0.987906	1	1.02376	1.00089	1.00103	1.03046	1.02198
NM_001127198	0.75162	0.823879	0.74186	0.828159	0.911072	0.85895	0.82602	0.798518	0.971602	0.905737	0.790459	0.962394	0.919034	0.94778	0.885445	0.959993	1.02311	0.973598	0.994164	0.971866	0.966837	0.965658	0.989913	0.987978	0.974186	1.00212	0.978826	0.984159	1.01056	0.97279	1.01371	0.99732	1.00522	0.986559	0.997899	1.01609	0.986232	1.00305	0.986648	1.01442	1.01626	0.97924	0.988762	0.977569	0.988205	1.00492	1.00414	1.02563	1.03687
NR_024282	0.89264	0.844992	0.885699	0.805312	0.895462	0.917112	0.955545	0.83676	0.898536	0.911425	0.743728	0.978043	0.985173	0.92173	0.903301	1.01167	1.05882	0.957558	0.94386	0.976193	1.0135	1.13058	1.01745	1.04585	1.04303	0.816215	0.929704	1.01789	1.01002	0.973293	0.863349	1.02043	1.05768	1.01929	1.00589	0.948472	0.978196	0.971638	0.915572	1.05095	1.02614	0.94705	1.01033	1.06973	0.990224	0.894621	0.991174	1.05992	0.982549
NM_138425	0.947565	0.804687	0.961235	0.981667	0.968117	0.981792	0.984974	1.01701	0.989205	0.999934	1.01013	0.981229	0.98623	0.999647	0.999722	1.00267	1.00053	1.00421	1.00233	0.995801	1.00584	1.00589	0.979497	0.998826	1.00321	1.00462	0.994835	0.987062	1.00283	0.993352	0.997282	0.992614	0.999352	1.00925	1.00731	0.997217	1.00237	1.00266	0.995851	0.998394	1.00373	0.997343	1.00568	1.00826	1.00067	1.0133	1.00714	1.01044	0.998892
NM_007372	0.761039	0.784169	0.802606	0.817629	0.863803	0.923274	0.88253	0.96161	0.946591	0.947728	0.976984	0.944259	0.974312	1.03593	1.01284	0.964042	0.95434	0.96418	0.965103	0.961677	0.965047	0.98103	0.961659	0.962764	0.987979	1.02284	1.00383	0.980563	0.980891	0.978859	0.988314	0.999731	0.987891	0.999597	1.00495	1	0.98714	1.00396	0.99837	1.01	0.997997	0.995332	1.03523	1.01069	1.00101	1.00621	1.02169	1.00893	1.00226
NM_052879	0.708994	0.692427	0.790964	0.737889	0.813201	0.830514	0.868289	0.896435	0.900692	0.886358	0.928783	0.864997	0.952974	0.9544	0.940324	0.919323	0.90804	0.956216	0.96338	0.961051	0.966288	0.984587	0.993048	0.990366	1.00945	1.00128	0.991507	0.973706	0.961999	0.968812	0.982045	1	0.997669	1.03259	0.991531	0.986019	0.995849	0.986904	1.02044	1.01667	1.0153	1.00967	1.00421	1.03885	1.02462	1.01719	1.09026	1.01872	0.997791
NM_001184830	0.84652	0.869336	0.814743	0.828439	0.843813	0.958952	0.985819	0.852731	0.995196	0.951571	0.984764	1	0.975107	1.18768	1.00577	1.00903	1.01462	0.962767	1.02281	0.980324	0.975696	0.898678	1.02745	0.996533	0.98563	1.17195	0.977242	0.968573	0.946301	0.942306	1.20167	0.999746	1.04094	1.03702	0.976587	1.23027	0.96268	1.04848	1.2032	1.00309	1.16907	0.990917	1.1974	1.0076	1.04192	1.18836	0.991758	0.982418	0.990463
NM_138426	0.744621	0.767882	0.873412	0.873889	0.809317	0.895989	0.967699	0.900067	0.89753	0.94637	0.940911	0.973617	0.947645	0.995332	0.978236	0.964422	0.978017	1.0155	0.999217	0.944326	1.00046	0.992619	0.962654	0.989512	1.03445	0.969577	1.02532	1.01147	0.982255	1.01229	1.01741	0.977407	0.990973	1.03225	0.988634	1.06022	1.00364	1.02666	1.03322	1.05309	0.993598	1.01353	1.04517	1	0.998384	1.07839	0.979937	1.01281	1.00893
NM_007270	0.676814	0.722608	0.755756	0.858503	0.871181	0.945827	0.898052	0.972644	0.9704	0.947189	0.973064	0.989653	0.974409	0.993576	0.98991	0.960921	0.977894	0.973334	0.989843	0.992399	0.967389	0.969793	0.975839	0.996578	0.995211	1.00077	0.992289	0.997396	0.983538	0.997055	1.00945	0.995106	0.995312	1	1.0096	0.989489	1.00386	1.00746	1.00736	0.99563	1.0081	1.00044	1.00319	1.00165	1.00208	1.00166	1.00502	1.0163	1.00615
NM_007271	0.731538	0.775943	0.779665	0.816051	0.848189	0.90478	0.842346	0.920681	0.923302	0.91049	0.961127	0.908413	0.952938	0.942523	1.01614	0.949484	0.931429	0.944245	0.984764	0.929839	0.977354	0.953714	0.934138	0.948392	0.965794	1.04254	1.0297	1.00622	0.974241	0.992408	0.986078	1.00076	0.968947	1.0013	1.02369	0.988398	0.968103	1.01264	1.00729	1.00512	1.01986	1.01478	1.03212	1.00196	0.996174	1.02899	1.00435	0.98837	0.995538
NM_007274	0.875669	0.912955	0.929998	0.950523	0.961173	0.930498	0.953651	0.930418	0.925689	0.977475	0.925537	0.991899	0.947106	0.943297	0.947771	1.00027	1.0202	0.997076	0.999588	0.979936	0.988586	1.00116	0.976736	1.01374	1.00859	0.970226	0.983519	0.990556	1.01156	1.05274	0.992796	1.00212	1.01245	0.957859	0.978367	1.03247	1.00659	0.98153	1.02188	0.984503	0.981713	1.00307	0.998008	0.994162	0.999788	0.979974	0.986298	1.05464	0.970084
NM_007275	0.880538	0.920756	1	1.00747	0.988078	0.940233	0.993632	0.934747	0.952823	1.00157	0.929098	1.03178	0.979271	0.950052	0.954372	0.970558	1.14804	0.990174	0.995031	0.99682	0.99654	1.02379	1.17763	1.00401	0.975444	0.946744	0.975312	0.993367	0.996426	1.18637	0.99087	1.0085	1.0002	0.996792	1.0214	1.00049	0.996284	0.97104	0.986595	0.991969	0.997452	1.00809	0.994715	0.963974	0.969286	0.97051	0.993613	1.16658	0.992915
NM_007276	0.881597	0.898044	0.958012	0.97374	0.997173	0.992463	0.991495	0.995851	0.995525	0.994612	0.992507	0.996839	0.997943	0.997598	0.997467	0.997295	0.995628	0.998912	1.0016	0.998219	0.999672	0.998447	0.998336	1.00201	1.00139	0.99892	0.996755	1.004	1.0025	0.996456	1.00111	0.997861	1.00202	1.00064	1.00233	1.00169	0.999454	1.00091	1.00542	1.00229	1.00207	1.00024	1.00057	1.00184	1.00317	1.29235	0.999902	1.00262	1
NM_007277	0.755807	0.727834	0.709235	0.813356	0.807525	0.964587	0.811859	0.958666	0.985309	0.955183	0.981904	0.936735	1.00547	1.00183	1.01137	0.973588	0.945602	0.975798	0.95459	0.968188	0.973615	0.951425	0.934584	0.953885	0.975083	1.02009	0.986298	1	1.00084	0.961825	0.975669	0.962141	0.975305	1.02281	0.994044	1.00764	0.995735	0.997759	0.972952	0.966243	1.01585	1.01546	1.03571	1.02919	0.993105	1.04001	1.03772	1.00232	1.02004
NM_007278	0.929458	0.917481	0.969169	0.969722	0.960919	0.972231	0.967336	0.994385	0.984085	0.982663	0.963406	0.985214	0.989781	0.996254	1.0019	1	0.992464	0.997597	0.998219	0.995361	0.993445	0.991887	0.985607	1.00044	0.993062	1.00473	0.994856	1.00754	1.0106	0.98055	0.99291	0.986282	1.00817	1.00349	0.992215	0.995993	1.00898	0.998587	1.00228	0.994525	1.00223	1.01038	1.01837	1.0236	0.999994	1.01309	1.00583	1.00733	0.999658
NM_007279	0.868582	0.931689	0.914819	0.947528	0.976423	0.965635	0.936448	0.945882	0.980508	0.974216	0.967715	0.976701	0.956812	1.03693	0.991053	0.975876	0.977241	0.991122	0.977363	0.98163	0.984125	1.01571	0.984037	1.00793	0.993605	0.998188	0.98757	1.00505	1.00069	1.00172	1.00233	0.980648	0.987866	0.999105	0.992863	1.00915	1.00174	0.999137	0.989191	0.993176	0.98791	1.00393	1.03291	1.00975	0.98018	1.01118	1.01237	1.00442	0.987514
NM_145169	0.766079	0.733702	0.872969	0.914685	0.882456	0.850703	0.912943	0.883853	0.908513	0.936317	0.897055	0.982311	0.928405	0.91254	0.916552	0.973587	0.995985	1.00258	0.977405	0.993243	0.999027	1.04486	0.991475	0.988319	0.97968	0.925946	0.990777	1.02127	1.02077	0.9767	1.00669	0.996592	1.04549	0.972316	1	0.986456	1.01505	1.00582	1.0064	1.0117	1.01367	0.993885	0.957879	0.971849	1.01366	1.02083	0.953846	1.03681	1.01963
NM_007281	1.05887	0.989023	0.963169	0.961182	0.998769	1.00727	0.977527	1.01319	0.960616	0.989996	1.0282	1.43333	1.48464	0.98009	0.994427	1.06675	0.995138	1.01416	0.999994	0.977593	1.0064	0.995085	1.02908	1.01303	1.01483	1.00604	1.01872	1.0375	1.00028	0.988104	0.982608	1.01566	1.01236	0.985488	1.00895	0.980257	1.03629	1.02517	1.00515	1.00447	1.02216	1.02197	1.00308	0.978023	1.05905	1.00889	0.978287	1.01824	1.08798
NM_144582	0.669739	0.69227	0.70584	0.803221	0.837874	0.895781	0.864479	0.914638	0.90894	0.898085	0.915956	0.922662	0.928709	0.9662	0.97807	0.962206	0.938789	0.980128	0.972603	0.976841	0.973436	0.923616	0.959321	0.979241	0.965982	1.01972	0.98121	0.948891	0.99732	0.971873	0.982804	1.00301	0.97682	0.996471	0.984995	1.00159	0.99432	1.00311	1.00656	0.989624	1.01011	1.02385	1.01939	0.983243	1.00923	1.03996	1.02527	1.02411	1.02495
NM_007282	0.750891	0.709402	0.808362	0.882726	0.875114	0.872377	0.859614	0.947789	0.913705	0.930161	0.941982	0.943184	0.945421	0.960069	0.987772	0.954792	0.950279	0.995482	0.990255	0.970249	0.993518	0.964933	0.969216	1.00246	1.00295	0.994495	1	1.00789	0.995163	0.976586	1.00038	0.996388	1.00591	0.996663	0.967012	1.00033	1.01023	0.987394	1.00417	0.997944	1.00087	1.00067	0.98929	0.998285	1.00543	0.999084	1.00399	1.01003	1.00865
NM_007283	0.685067	0.783217	0.788467	0.848609	0.823079	0.924152	0.839071	0.901985	0.920279	0.890223	0.967215	0.909548	1.01193	0.99462	0.978192	0.953652	0.938825	0.95515	0.970752	1.01145	0.943987	0.987174	0.983183	0.998685	1.00415	1.01389	0.9866	1.00607	0.993654	0.97738	0.985592	0.984718	0.96487	1.00178	0.978926	1.01115	0.983569	0.991809	1.0269	1.01739	1.00699	1.04321	1.02554	1.02332	1.00722	1	1.03505	0.989681	0.991333
NM_007284	0.877187	0.926622	0.871891	0.953955	0.943035	0.955833	0.933182	0.918487	0.996612	0.972511	0.91607	0.985455	0.998727	0.983846	0.974895	0.982214	1.00432	0.978275	0.996693	1.01393	0.982738	0.998113	0.955327	1.00492	1.1519	1.18504	0.962936	0.973249	1.00397	0.978612	0.991764	0.994018	1.01277	1	1.00531	1.00203	0.989142	1.15885	1.02138	1.00294	0.980859	0.994901	1.21677	0.987705	0.998465	1.00276	1.1988	1.15839	1.18234
NM_001164824	0.973323	1.05631	0.981816	1.1511	1.04908	0.966382	0.952357	0.916077	0.977425	0.993265	0.943584	0.891997	0.978835	0.922318	0.99583	1	1.0698	1.06938	1.08601	1.07898	1.0056	1.08342	1.05566	1.02704	1.01075	0.948822	0.966086	0.979358	0.951828	1.03441	1.03389	1.0023	0.985268	1.06706	1.0753	1.01159	0.945852	1.05355	0.95846	1.01914	0.957491	0.997204	0.93335	1.01457	1.00359	0.967756	0.950959	1.009	0.97928
NM_007285	0.88968	0.895025	0.947942	0.956761	0.96738	0.929965	0.95463	0.911614	0.961232	0.966418	0.902282	0.995477	0.970156	0.947889	0.955623	0.980748	1.0031	0.999649	0.9951	1.00154	0.994817	1.16491	0.992264	1.00308	1.00266	0.975249	0.985715	0.996723	1.00554	1.00197	1	0.993884	1.00704	0.968726	0.997936	0.995492	1.00078	0.992064	1.00244	0.999707	1.18145	1.1727	0.977902	0.969318	0.99962	1.00143	0.984924	1.00491	1.18091
NM_052998	0.77953	0.92034	0.79617	0.836588	0.853061	0.933472	0.908085	0.961615	1.01038	1.00299	0.970652	0.955631	0.973485	0.99011	1.00679	0.999568	0.98001	1.01569	0.982129	0.990741	0.963772	0.979983	0.953691	0.932673	0.994534	1.03882	0.979135	0.979144	1.03553	1.03344	1.03742	0.98186	1.09592	1.0525	1.0409	1.10073	0.996542	1.05882	0.981697	1.031	1.03039	1.01692	1.01078	1.03081	1.05946	1.09311	0.995302	1.00343	0.979943
NM_007286	0.555724	0.572446	0.606846	0.722025	0.715062	0.800561	0.749945	0.769661	0.860161	0.893922	0.819471	0.888762	0.966978	0.885144	0.880075	1.00566	1.23028	0.937512	0.947554	0.996065	0.977042	0.94074	1.00257	0.969044	0.986705	0.942496	1.00504	1.01541	0.981965	1.04517	1.02245	1.02359	0.994041	0.947538	1.03121	1.0218	1.02285	1.05287	1.04543	1.02398	0.991006	1.01205	0.955326	0.948121	0.976018	0.987875	0.966407	0.972791	1.02203
NM_000742	0.714638	0.641486	0.773724	0.726527	0.706781	0.90452	0.830244	0.951336	0.961649	0.8602	0.937735	0.95281	0.906727	1.00478	1.0315	0.993478	0.967524	0.965458	0.946621	0.956776	0.995036	0.921762	0.944785	0.972014	0.871091	1.05133	0.992452	0.970523	1.02872	0.957775	1.00001	0.974388	0.975071	1.0389	0.974196	0.999499	1.00845	1.00827	0.957512	0.942946	1.02003	1.00862	1.03437	1.01145	0.988242	0.991912	1.05272	0.995718	1.0205
NM_133636	0.568418	0.7127	0.586687	0.639645	0.747245	0.931241	0.693475	0.947241	0.936507	1.04625	1.01818	1.0182	0.966892	0.994087	0.987995	0.95651	0.995163	1.02854	1.00888	1.06087	0.938298	0.9733	1.11441	1.0817	0.980519	1.03856	1.06645	1.04697	1.0707	1.03918	1.02309	1.00723	1.06354	0.982332	1.05999	0.984918	1.06118	1.05005	0.994076	1.02756	1.0321	1.04265	1.01883	1.0047	0.996483	1.00075	0.95165	0.985348	1.0364
NM_183075	0.820376	0.756613	0.88642	0.851212	0.878311	0.902784	0.872624	0.957855	0.927577	0.905858	0.93968	0.974989	0.966241	0.973388	0.991719	0.960444	0.95307	0.991335	0.989073	0.981902	0.991679	0.994879	0.980845	1.00278	1.02047	0.995063	0.99229	1.00834	0.992818	0.983864	0.998197	0.993931	0.989082	1.20363	0.989078	1.0053	1.00637	1.00143	0.994663	1.19351	1.00923	1.00466	0.995229	0.989059	1.20193	1.01995	1.00806	0.998205	1.22099
NM_199162	0.609029	0.477301	0.723585	0.707428	0.754318	0.976024	0.768013	0.98129	1.00508	1.00917	0.719752	0.981914	0.943893	1.04451	1.00444	0.996851	1.01328	1.01614	0.714346	1.02473	0.792683	1.03471	0.972569	0.792869	1.01889	1.00528	0.71095	1.071	1.01391	1.01487	1.10458	0.966918	1.00459	1.00402	0.722694	0.845308	1.0063	1.00477	1.00387	0.952321	0.800585	0.984038	1.051	0.958789	0.999427	1.00916	1.01773	1.0259	1.02062
NM_138431	0.832257	0.843027	0.889683	0.882949	0.981611	0.790817	1.00535	0.726067	0.846963	0.963831	0.752586	1.05217	0.858548	0.822219	0.835574	0.918669	1.05524	0.973796	0.987627	0.979794	0.950123	1.03033	0.971136	1.01678	1.0035	0.890529	0.939782	0.983244	1.00924	1.02373	0.985874	1.01216	1.04805	0.884989	0.986206	1.00792	0.998772	1.0032	0.980135	1.00212	0.962153	1.00269	0.940767	1.00364	0.891708	0.964958	0.966504	1.04404	0.989261
NM_138432	0.644566	0.647231	0.807803	0.847402	0.818328	0.820453	0.837145	0.876283	0.825683	0.878864	0.854001	0.995516	0.881835	0.883199	0.901043	1.00832	1.00322	0.907356	0.899889	1.00748	1.00187	0.911533	0.889003	0.891318	1.0074	0.898619	0.89984	1.02175	1	1.00978	1.00431	0.896153	1.01103	1.01842	1.0139	1.03546	1.01633	1.02234	1.00688	0.875585	0.922646	1.00709	1.02148	0.91305	1.03047	0.996249	1.01205	0.90335	1.05303
NM_052880	0.79659	0.744211	0.796105	0.85684	0.861752	0.860876	0.874908	0.917075	0.93057	0.935153	0.895298	0.984207	0.941109	0.933394	0.945573	0.988127	0.999103	0.961184	0.992964	0.991776	0.999493	0.98834	0.996699	1.01122	0.994229	0.967812	0.991346	0.982566	1.01214	0.99915	0.98201	1.00276	1.02362	0.971064	1.01439	0.993699	1.01616	1.00017	1.01961	1.00279	1.02681	1.01843	0.976199	0.991629	1	0.97828	0.970106	1.03277	1.03194
NM_144584	0.834641	0.899453	0.931	0.989098	0.949023	0.992968	0.953051	0.979744	0.99111	0.977622	0.992531	1.06863	1.00742	0.99109	1.00027	0.975298	1.01134	0.998336	0.989702	0.968623	0.972429	0.969547	1.00714	0.965102	0.92591	0.998483	0.961821	1.00067	1.02748	0.946096	0.956695	0.989332	1.01448	1.01732	0.966075	0.963422	1.00434	1.01455	0.896063	1.00015	1.02212	1.03535	1.02924	0.998226	1.00362	0.940998	1.0098	0.949561	0.994525
NM_080670	0.632933	0.643009	0.696225	0.84989	0.811468	0.898598	0.80875	0.884788	0.904187	0.893538	0.870622	0.905271	0.898067	0.983304	0.970769	0.978531	0.980351	0.995463	0.984184	0.943536	0.998591	0.969694	0.956289	0.986663	0.978421	1.00585	0.993827	0.955422	1.00412	0.994514	0.995053	0.988333	1.00645	1.02093	0.986045	0.988671	0.99916	0.995407	0.97742	1.00153	1.00306	1.01638	1.02177	1.00226	1.01851	1.02152	1.12265	1.01033	1.00591
NM_000747	0.947885	1.0091	0.951041	0.98004	1.00483	0.9235	0.960899	1.03261	1.04234	1.18879	0.970602	0.967586	0.974691	0.908188	0.927327	0.916088	1.26549	0.941061	0.991611	0.996297	1.0011	1.09971	1.00228	1.04389	1.02266	1	1.03127	0.983493	0.967741	0.915985	1.01897	0.970175	1.02988	1.09947	0.954477	0.958007	1.0557	0.97751	1.0335	0.96729	0.971779	0.90966	0.953167	1.05661	1.02719	0.982269	1.1177	0.980978	1.0311
NR_037776	0.661508	0.645451	0.689372	0.702894	0.708645	0.976563	0.966885	1.01891	0.995037	0.975195	0.993048	0.978678	0.982103	1.00169	1.02122	0.990802	0.994765	0.978802	1.00263	0.987883	0.981926	0.988523	0.988261	1.00732	0.981617	1.01982	0.986945	0.99963	1.00507	0.990467	1.00172	0.991436	1.00061	0.998894	0.999682	0.993317	1.01132	0.996479	0.988314	0.994453	1.00898	1.0041	1.01329	1.00647	0.997591	1.00035	0.991029	1.00218	1.00803
NM_032857	0.791523	0.804129	0.897388	0.971153	0.85922	0.919199	0.852851	0.94524	0.951298	0.995136	0.944893	1.01908	0.971414	0.978782	0.976717	0.960053	0.99032	0.994884	0.960703	0.995797	0.967836	1.02699	0.936705	1.03581	1.00518	0.99274	0.968334	0.974018	1.01077	0.993839	0.958722	1.01017	1.04662	0.965885	1.00174	0.996484	0.98335	0.969045	0.993284	1.01401	1	0.999498	0.995569	1.00805	1.00248	0.978974	0.969781	1.01522	1.00595
NR_033327	0.937003	1.04094	0.983866	1.04692	1.02773	0.948351	0.925904	1.00271	1.0189	0.971186	0.962222	1.03493	0.95533	1.01955	1.01952	1.00429	1.05577	0.941463	0.965562	0.939424	1.03663	0.991224	1.03646	0.983408	0.983844	0.982217	1.008	1.05822	1.0101	0.979092	0.966625	1.02942	1.06026	0.997323	0.941928	0.986873	0.982185	0.980546	0.968677	1.00669	1.0164	0.984498	1.00099	1.00364	0.973048	0.969615	0.991846	1.04617	1.01805
NM_052886	0.703222	0.610692	0.785485	0.866167	0.806014	0.892711	0.819623	0.946813	0.90657	0.898401	0.923675	0.926203	0.94161	0.981059	1.01745	0.949116	0.946857	0.966813	0.958198	0.956413	0.965834	0.967645	0.971689	0.992917	1.0034	1.01521	0.971577	0.966944	1.02077	0.957306	0.973395	1	1.01792	1.00167	0.985599	0.999207	1.0043	0.984185	0.980927	0.987262	1.02601	0.982191	1.00222	1.02631	1.02803	1.00319	1.04065	1.03705	1.04141
NM_001039661	0.851092	0.849284	0.874393	0.943765	0.984636	0.897425	0.91731	0.902847	0.91588	0.908867	0.900217	0.98496	0.93507	1.13954	0.950721	1.11205	0.98905	1.12307	0.997109	0.986552	1.12559	0.996359	1.12327	0.993305	0.988861	1.12826	0.984179	1.12957	0.98528	1.00358	0.983625	1.12606	1.12445	0.90021	1.1486	0.990174	1.13102	0.980023	1.13157	1.12657	1.15437	1.0058	0.972631	0.996741	1.14435	0.990323	0.99916	0.994181	1.14487
NM_001278	0.672144	0.789562	0.706325	0.813477	0.825717	0.888732	0.799468	0.933801	0.93491	0.893374	0.953057	0.913224	0.954203	0.994034	0.977926	0.943276	0.961389	0.958098	0.953929	0.96038	0.994685	0.98336	0.962389	0.996246	0.988365	1.01577	0.986875	0.982529	0.985851	1.00331	1.00345	1.00049	1.00633	1.00576	0.997188	0.977101	0.9847	1.00234	1.00724	0.979392	1.01405	1.01211	1.02616	1.01043	1.03205	1.00394	1.02537	1.03344	0.971881
NM_052889	1.00502	1.0124	1.01217	1.0486	1.00395	0.975563	1.06086	0.921082	0.979664	1.03453	0.999852	0.94504	1.02856	0.98561	1.05522	0.992521	1.03053	0.9855	1.01267	0.985835	1.00503	0.991393	1.00857	0.961402	1.03218	0.962458	0.981088	1.00703	1.01581	1.03573	0.992377	0.941811	1.00197	0.989948	0.962747	0.958677	0.961329	1.01736	0.976812	1.00799	1.00051	1.00684	0.996158	0.977184	0.981761	0.936738	0.993094	0.941987	1.03849
NM_052893	0.553074	0.598769	0.59079	0.641776	0.688008	0.780474	0.801022	0.977929	0.757079	0.777639	0.997549	0.724645	0.929594	0.99055	0.987589	0.749974	0.73065	1.02824	1.01448	0.767805	0.744917	0.95591	1.03573	1.01564	0.973007	1.02207	1.02664	0.793835	0.761822	1	0.974152	1.01825	0.775776	0.995298	0.965854	1.00832	0.981454	0.983447	1.0349	1.0262	1.00167	1.03988	1.04957	1.08154	1.05826	1.03627	0.997061	1.00114	1.0261
NM_001265614	0.686872	0.706364	0.741331	0.923029	0.905946	0.93378	0.968881	0.931369	1.00226	0.96742	0.949739	0.971655	0.967698	1.04771	1.03467	1.00423	1.00742	0.982632	0.985061	1.00539	0.991712	0.992808	0.988498	1.00326	0.978882	1.01142	0.999976	0.986494	1.01108	0.98803	1.0159	1.00736	1.0096	0.996224	0.99027	0.997684	1	1.0003	0.994481	0.995927	1.00528	1.02741	1.04336	1.00955	0.987437	0.99234	1.01454	1.00978	0.986917
NM_052902	0.76642	0.753411	0.784945	0.927369	0.894314	1.0337	0.805768	1.02847	0.933186	0.94703	1.03321	0.952182	0.987597	1.11096	1.02435	0.98281	0.962779	0.957651	0.953735	0.994826	0.982715	0.959332	0.951698	0.981111	0.979072	1.12032	1.03551	1.00534	1.013	1.02807	0.970032	0.966879	0.98187	0.994519	0.947529	1.00568	1	0.985646	0.999119	0.981128	0.972099	1.01227	1.11962	0.994702	0.997968	1.0248	1.00184	1.01403	1.01018
NM_052903	0.748487	0.798357	0.766228	0.846958	0.85165	0.87514	0.847012	0.940274	0.901651	0.867678	0.926241	0.939207	0.937427	0.983756	0.999458	0.958552	0.952073	0.947191	0.971336	0.950569	0.974402	0.989376	0.995823	1.00102	1.01045	1.02289	0.969812	0.991122	0.977175	0.965433	0.994934	0.980246	0.988262	1.01396	0.99078	0.996647	0.991119	0.982602	0.982945	1.00614	0.989981	1.02313	1.01336	1.02075	1.02165	1.03281	1.03303	1.01126	1.00685
NM_052905	0.772489	0.744003	0.868058	0.887792	0.882167	0.90989	0.976879	0.935947	0.912625	0.908381	0.941805	0.936998	0.971262	0.98251	0.987292	0.958338	0.935514	0.994734	0.937844	0.947991	0.948684	0.976073	0.971304	0.980013	0.992948	0.982465	0.99737	0.999451	1.00164	1.01656	1.02413	1.01161	1.00275	0.990621	1.01603	1.02479	1.00619	1.00054	1.01235	0.968532	1.00948	1.03082	0.995711	0.995058	0.985464	1.00826	1.00416	1.01256	0.999504
NR_027329	0.819621	0.755539	0.857732	0.753303	0.848868	0.880218	0.92335	0.893201	0.908622	0.928559	0.913284	0.974183	0.908572	0.973379	0.974314	0.948728	0.953528	0.945621	0.964128	1.11849	1.10021	0.920817	0.942877	0.998969	0.955724	0.990558	1.11411	1.21108	1.02452	1.10177	1.08944	1.16363	0.977162	1.16475	1.08995	1.004	1.10626	1.09806	1.01122	1.10451	1.08718	1.14969	0.951118	0.943965	0.990522	0.998547	0.918255	0.975542	1.20577
NM_052911	0.629524	0.568039	0.681376	0.779189	0.76068	0.928554	0.956486	0.943836	0.904228	0.921488	0.954835	0.917137	0.939732	1.01315	0.969033	0.962143	0.90236	0.968639	0.964746	0.949558	0.958443	0.959352	0.875868	0.999088	1	1.05726	1.01235	0.969734	0.983284	0.963584	0.969044	1.03328	0.990222	1.00049	1.02464	0.997322	0.999641	1.01066	1.00561	0.988965	1.01927	1.01048	1.02541	0.996357	1.00627	1.04915	1.02781	0.981053	1.00911
NM_001085487	0.703197	0.73803	0.759681	0.816178	0.872699	0.849444	0.947731	0.904371	0.872636	0.879827	0.946042	0.88204	0.966882	0.960122	0.98483	0.954256	0.906267	0.954834	0.955372	0.920523	0.981654	0.955059	0.955032	0.965834	0.974006	1.02447	1.01031	0.967307	0.991021	0.990492	0.984238	0.972164	0.962995	1.01783	1.00679	0.996746	0.998257	0.991571	0.987724	1.00151	0.998344	1.01581	1.03954	1.01726	1.0339	1.04358	1.02972	0.992608	1.00569
NM_052920	0.697059	0.811054	0.773266	0.868911	0.874368	0.839651	0.923594	0.767845	0.884034	0.931478	0.86051	0.945067	0.891188	0.914806	0.910281	0.958168	0.969311	0.949255	0.978317	0.954141	1.00215	0.979416	0.992517	1.01326	1.01738	0.971533	1.01475	0.979037	0.965861	1.03515	1.04333	0.981448	0.996187	0.96701	1.04852	1.0179	1.00648	1.04358	1.01167	0.990491	1.03034	1.0156	0.96934	1.01498	1.01093	0.997805	0.939262	1.01562	0.966524
NR_023386	0.739725	0.914228	0.970766	0.766033	0.980578	0.874881	1.05501	0.907188	0.926347	0.905613	0.730164	0.938828	0.943946	0.895417	0.926581	0.899297	0.961288	0.95332	0.9002	1.00276	0.9963	0.93861	0.936862	0.953744	1.03433	1.01293	1.02099	1.01909	0.991199	0.93528	1.00869	0.966338	1.08973	1.02043	0.971523	1.00441	1.05959	1.02356	1.0507	1.09958	0.987614	1.08736	0.995457	0.994992	1.02768	1.0545	1.08751	0.927673	0.986218
NM_052924	0.899052	0.550894	0.913703	0.923538	0.956314	0.929075	0.928373	0.90354	0.930545	1.00902	0.994813	0.91968	0.9212	1.04767	0.974067	0.910723	0.921963	0.999994	1.00899	0.968911	1.00355	1.01507	0.949477	1.03199	0.994364	0.999538	1.03169	0.833268	0.987114	0.986621	1	0.957356	0.987613	0.931116	1.04767	1.04621	1.03397	1.00817	1.02094	0.96553	1.01663	1.02077	1.00836	1.03329	1.03201	1.00932	0.995513	0.968063	1.04186
NM_052927	0.676213	0.694673	0.833737	0.83647	0.875098	0.890643	0.912532	0.932601	0.92794	0.976629	0.943937	1.02057	0.963191	0.939234	0.95279	0.969638	1.00571	0.989938	0.968564	0.99673	0.979741	1.02136	0.983858	1.18346	1.00191	0.956404	0.992332	0.977352	0.99814	1.0339	0.996802	1.00577	1.01012	0.969752	1.20537	1.20101	0.997351	1.0062	0.996237	0.998784	0.992194	0.991153	0.985406	0.965341	1.21132	0.973589	1.00004	1	1.00564
NM_052928	0.778173	0.618529	0.709139	0.741623	0.826022	0.793963	0.912554	0.85325	0.946146	0.954678	0.890497	0.933595	0.918954	0.924834	0.935366	1.00854	0.978436	0.954092	0.949336	0.964309	0.999094	0.95339	0.994105	0.964596	0.957516	1.02923	0.991555	1.01034	1.00163	0.976521	1.01132	1.0198	1.03809	1.0181	1.02937	0.984182	0.993824	1.02116	0.987801	1.03266	1.00911	1.02689	1.03464	0.950638	1.01999	1.01961	1.12924	1.00376	1.12067
NM_020896	0.713993	0.706582	0.716399	0.766084	0.785868	0.801751	0.780344	1.07534	0.83108	0.808278	1.03203	0.848903	0.846187	1.01828	1.05717	0.84246	0.832395	0.998061	0.826526	0.995313	0.994076	0.838748	0.999441	0.851777	0.989542	1.02959	1.00437	1.03144	1.00042	0.988633	0.85929	1.00044	0.988718	1.03983	0.995714	0.995584	1.00653	0.85732	1.00152	0.996173	1.01246	0.998222	1.00564	1.00136	0.996674	0.98674	1.00905	1.00466	1.00456
NM_145798	0.776286	0.783689	0.821831	0.844231	0.884633	0.842267	0.901356	0.902561	0.892657	0.925368	0.930913	0.938489	0.952438	1.01	1	0.98221	0.927034	0.99244	0.956025	0.983318	0.970403	0.959096	0.95848	0.976722	0.993362	1.0108	1.03535	0.997594	1.01038	1.00248	1.01886	0.96616	0.999851	0.958288	0.981823	0.985546	0.987905	1.01614	1.04904	0.994688	1.00719	0.996256	1.05092	1.00002	1.01859	1.03785	1.00833	0.989299	0.990054
NM_020841	0.522073	0.599067	0.597933	0.64801	0.671642	0.777656	0.846384	0.872915	0.790052	0.788285	0.872336	0.791892	0.928687	0.917653	0.959993	0.87767	0.85914	0.917363	0.869478	0.895248	0.943872	0.930898	0.964965	0.939253	0.99636	1.00794	0.988052	0.97899	0.932448	0.977962	0.962885	0.968694	0.991575	0.987506	1.00143	0.969495	1	1.00003	1.0036	0.989763	1.00888	1.00775	1.02491	1.03288	1.04371	1.02396	1.03078	0.992314	0.99778
NM_022776	0.731547	0.728297	0.705121	0.863989	0.811922	0.858171	0.802574	0.883375	0.82866	0.873378	0.890024	0.910553	0.9505	0.974193	0.956098	0.940956	0.913748	0.98171	0.963549	0.928733	0.966346	0.98324	0.978703	0.98398	1.02401	0.984686	0.989029	1.0238	0.986738	1.01377	0.993549	0.966551	0.986857	0.975093	1.02621	0.976239	1.00796	0.987585	0.998116	1.02074	1.02247	0.997354	0.962228	1.0085	1.03674	1.00581	1.00178	0.987021	1.02957
NM_031910	0.931132	0.94171	0.956635	0.928972	0.96956	0.955473	0.848388	0.965106	0.963699	0.990323	0.963179	0.982583	0.997142	0.919174	0.985669	1.02185	1.02075	1.01422	0.997608	0.973318	1	0.984219	0.98751	0.968084	0.984338	1.15979	1.00248	1.02275	1.01281	1.01034	0.977568	1.01967	0.997529	1.13928	1.00575	1.02376	1.01037	1.0368	1.13708	0.99703	1.03842	1.02021	1.1452	1.00739	0.984107	1.00727	1.02384	1.03474	1.01328
NM_058229	0.536958	0.487702	0.535843	0.612887	0.585651	0.747171	0.76953	0.780638	0.778631	0.777036	1.0227	0.756047	0.980681	0.997949	1.09585	0.993471	1.02013	1.12582	1.00421	1.1543	0.982415	1.04825	1.13389	1.02808	0.973881	0.978341	1.00333	0.997045	0.984702	1.03705	1.00958	1.00855	1	1.10182	0.992225	0.952709	0.970358	1.00048	0.986811	1.12446	0.968311	1.02173	0.967746	1.13982	1.0919	0.951347	1.02226	0.995456	1.05208
NM_052932	0.627003	0.639629	0.728715	0.778004	0.799785	0.879283	0.804066	0.919991	0.908775	0.929339	0.942503	0.940279	0.976637	0.973217	0.974885	0.950801	0.962777	0.968086	0.97277	0.990284	0.943123	0.986984	0.981006	1.00089	1.00778	0.983146	0.995741	0.976369	0.999545	1.00204	1.00365	1.00854	1.01255	0.985038	1.00811	1.00284	1.00262	1.00334	1.0062	1.00311	1.00181	0.998124	0.989568	0.990695	0.999931	0.99238	0.992854	1.01205	1.00829
NM_001135674	0.838101	0.823956	0.903016	0.976641	0.92736	0.745068	0.899713	0.713362	0.730172	0.973979	0.72355	0.9826	0.953716	0.777138	0.85163	0.964447	1.00986	1.15479	1.1552	0.977435	0.956513	1.15887	1.02536	1.14161	1.15476	0.882579	1.00797	1.00109	0.982653	1.02045	0.99783	1.01002	1.01068	0.963904	1.15876	1.1504	1.00659	1.00577	1.16124	1.15688	0.981212	1.01174	0.995126	0.961921	1.1635	0.993907	0.872587	0.979643	1.01195
NM_203462	0.788343	0.760132	0.875212	0.945303	0.902746	0.92894	0.916041	0.894976	0.915339	0.91284	0.899153	0.981825	0.932989	0.967165	0.953805	0.992692	1.00216	0.987174	0.983442	0.979289	1.00914	0.99827	0.999989	1.00753	1.02019	0.962168	0.972895	1.00771	1.02726	0.989484	1.01789	1.00261	1.01902	0.940961	0.971235	1.00946	1.0201	0.994961	0.995802	1.00494	0.995599	1.0106	0.977758	0.973033	1.02624	0.992905	0.963978	1.01882	1.17867
NM_138439	0.989444	0.98675	1.00087	0.993035	1.01509	0.70245	0.989194	0.702543	0.990745	0.999873	0.714688	1.00992	0.98991	1.00716	0.983504	0.995209	0.998654	0.999903	1.00135	1.00377	1.00289	1.00563	0.993322	1.00909	1.00075	0.973099	0.995545	0.995251	1.00811	1.00586	1.00368	1.00652	0.998925	0.999137	1.01037	1.01082	1.00048	0.997583	0.998485	1.00426	1	0.994108	1.01517	0.986998	1.00022	0.997339	1.00703	1.00214	1.00086
NM_133374	0.618958	0.798907	0.776704	0.71501	0.915529	0.834388	0.844556	0.876238	0.861347	0.911441	0.933445	0.895005	0.939314	0.941482	0.939172	0.93933	0.95419	0.985261	0.962469	0.975768	1.0002	0.990853	0.967089	0.94068	0.99657	1.01956	0.997039	0.996891	1.00376	1.01514	0.979476	0.988015	0.956238	1.04107	0.994539	1.00309	0.991223	1.02246	0.986018	1.03276	1.0148	1.02689	1.02898	1.00209	1.00516	1.02466	1.0093	1.0331	1.01035
NM_001116	0.594649	0.732383	0.769033	0.750764	0.801319	0.746608	0.873469	0.878483	0.851559	0.859829	0.914344	0.824794	0.91301	0.985309	0.989534	0.983412	0.968785	0.970554	0.921761	0.954344	0.939219	0.962384	0.97313	0.939713	1.00236	0.98038	0.992757	0.986282	0.986358	1.02767	0.990627	0.990724	0.969499	1.03901	0.989459	1.00626	1.0205	1.02986	1.04298	1.01273	1.01563	1.00295	1.01918	1.04593	1.01223	1.00616	1.01589	1.01405	1.0388
NM_138441	0.982909	0.934551	0.843668	0.873079	0.864026	0.92572	1.26363	0.891347	0.838912	0.977662	0.878547	1.07296	0.873626	0.910707	0.902463	1.23029	1.0035	0.991626	0.859923	0.987712	1.01449	0.957718	1.27213	0.997751	1.03208	0.888085	1.03014	0.995476	0.962794	1.04179	1	1.01583	0.998278	0.929784	1.04527	0.847401	0.994913	1.03357	0.969059	0.940315	0.992156	1.10629	0.86208	0.890075	1.0082	0.924597	1.01942	1.01511	0.931597
NR_033465	0.903091	0.889117	0.946167	0.957257	0.936546	0.903589	0.943877	0.901792	0.933091	0.964682	0.921151	1.00147	0.978864	0.952746	0.948964	0.9831	1.01017	1.0029	0.987343	0.967383	0.99678	1.00541	0.96655	1.01573	1.00376	1.31753	0.978691	0.973995	1.00132	1.00113	0.996221	1	0.983824	0.965892	0.982149	1.02968	0.995807	0.987872	0.996613	0.99875	1.00631	1.0015	0.999498	0.964885	0.971371	0.996678	0.990071	1.00837	0.976173
NM_138442	0.84101	0.999613	0.852935	0.806327	0.861037	0.999526	0.847821	1.07508	0.858415	1.00757	1.04535	0.863713	0.999932	1.06672	1.06815	0.999942	1.00263	0.861198	0.856406	1.00215	1.00055	1.00176	0.854146	0.861627	1.00033	1.01339	0.994881	0.861249	0.996061	0.858925	1.00221	0.858824	1.00136	1.01418	1.00394	0.863369	1.00146	1.00086	0.999407	0.864564	0.996428	1.00242	1.01776	1.0065	0.861442	1.0156	1.02083	0.861738	1.00243
NR_026978	0.708887	0.735905	0.782944	1	0.799732	0.715315	1.0197	1.00652	0.762157	0.806554	0.795678	0.8033	0.787732	0.802785	1.024	0.802503	1.02022	1.02625	0.785126	1.01073	1.02041	0.81093	0.776672	1.01759	1.02178	1.01689	1.01376	0.795701	1.00065	1.00474	0.798655	0.810652	1.01485	1.01116	1.00323	1.00659	1.00191	1.00936	0.794138	0.817378	0.787191	1.00535	1.01769	0.808898	1.01918	0.984377	0.81105	0.78955	1.02669
NR_026927	0.896393	0.924036	0.938598	0.831064	0.978524	0.82873	0.981621	0.897347	0.876293	0.976223	0.957714	0.916226	0.902502	0.828695	0.919078	1.11296	1.14158	0.963834	0.967003	1.12705	0.990198	1.11882	1.14804	0.920541	0.926869	0.891603	0.966028	0.993838	0.99287	0.964123	1.10706	1.10369	0.976684	1.13191	0.978054	1.14058	1.12749	1.11939	1.12422	0.966646	1.11858	1.19735	0.948373	0.969887	0.969608	1.13165	0.951672	1.16385	1.12442
NM_001102651	0.963895	0.972103	1.00205	0.903436	0.966691	0.964518	1.01899	0.98403	1.03614	0.945195	0.958799	1.00575	0.992774	1.01724	1.00002	0.985757	0.966726	0.993368	1.01609	0.979076	1.00127	0.945406	0.987557	0.981661	0.985784	0.965459	0.963787	1.02322	0.939166	1.01276	0.989577	0.973672	0.933685	0.950227	1.04776	0.984086	1.02165	0.979733	0.983476	0.96197	1.02328	1.02496	0.99496	1.01373	0.985912	1.02758	1.02835	1.03875	0.984652
NM_001823	0.862251	0.910708	0.914195	0.972688	0.969337	0.844522	0.91236	0.786835	0.930636	0.955586	0.79688	1.02266	0.942792	0.893739	0.88719	0.946887	1.00955	0.984028	0.996369	0.997102	0.977099	1.00606	0.972931	1.01467	0.995407	0.938936	0.975677	0.99808	0.998346	1.00281	0.995921	0.996395	1.02167	0.964906	0.998713	0.997764	1.00872	0.994332	1.00239	1.01068	1.01088	0.998021	0.992732	0.991968	0.980551	0.961146	1.00804	1.01194	1.01214
NM_052936	0.74539	0.690876	0.81725	0.900639	0.817144	0.934453	0.849624	0.92222	0.971079	0.923869	0.963746	0.947692	0.962498	0.936824	0.995111	0.994727	0.968329	1.00083	0.97153	0.975515	0.972553	0.945666	0.979498	0.951657	1	1.15457	0.999443	0.988547	1.00812	0.960947	1.00946	0.993873	0.987758	1.15512	1.16261	0.982827	0.996373	1.16528	0.997273	0.97624	1.00646	1.14302	1.14385	1.00593	1.00129	1.14975	0.982901	1.15033	1.00782
NM_138444	0.571761	0.652389	0.700984	0.713783	0.759658	0.794634	0.702012	0.791672	0.843861	0.813583	0.804186	0.861262	0.924138	0.941135	0.910637	0.953452	0.952666	0.907705	0.94846	0.987386	0.927818	0.941612	1.00704	0.938314	0.997358	0.963793	1.01956	1.03485	0.997166	1.02785	0.996636	1.01674	0.996771	0.978459	1.03252	1.02297	1	1.03568	1.05402	1.02816	0.987206	1.01246	0.979206	1.00199	1.01988	1.00911	0.98918	0.975073	1.0136
NM_145243	0.810232	0.750777	0.847031	0.745164	0.854707	0.832117	0.914446	0.965418	0.926793	1.00562	0.915738	0.982842	0.962911	0.981763	0.997346	0.957278	0.933042	0.995996	0.97298	0.979267	0.960156	1.01392	0.979873	0.993133	0.991788	1.03309	1.00848	1.01883	1.00712	1.00843	0.984621	0.981906	0.987713	1.03333	1	0.997935	1.00881	0.988939	0.9985	0.974815	0.99722	0.999033	1.03671	1.00053	1.01902	1.03972	1.04116	0.993026	1.03853
NM_024907	0.923553	0.863896	0.888761	0.92061	0.939921	0.909722	0.965219	0.980795	0.860912	0.984328	0.866765	0.928335	1.01368	0.905085	0.910039	0.940931	1.03413	0.96781	0.966724	0.986061	1.02922	1.02918	0.982888	1.00971	1.01171	0.956207	0.993275	1.01564	0.979881	1.03439	0.980803	1.06244	1.21004	0.961183	1.03555	1.01426	1.0262	1.03205	1.03594	1.00439	1.00663	0.991531	0.983694	0.974122	0.979973	0.980523	0.992886	0.958285	1.19286
NM_052937	0.59246	0.661593	0.693113	0.788361	0.824724	0.812959	0.874602	0.909199	0.879945	0.896943	0.919761	0.87983	0.920283	0.965396	0.993464	0.922683	0.909947	0.955219	0.945112	0.919885	0.940793	0.990903	0.953075	0.995446	1.02645	1.02205	0.981657	0.975628	0.989361	0.971874	0.990026	0.993135	0.978775	1.01119	0.994658	0.993762	1.00692	0.991587	0.986572	0.999993	1.00931	1.01192	1.03244	1.02198	1.0309	1.0076	1.0246	1.01899	1.02703
NM_001256409	0.779897	0.788061	0.791876	0.901642	0.89422	0.903235	0.90588	0.908577	0.93084	0.943016	0.923046	0.983721	0.955331	0.970384	0.956231	0.983107	0.978453	0.97646	1.0026	1.0064	0.993491	1	0.983442	1.01654	0.984573	0.981227	1.00205	1.01432	1.0341	1.01453	0.993181	0.987056	1.01542	0.986832	0.991993	1.00174	1.00283	1.01132	1.00542	1.00652	0.994748	0.996415	0.992845	0.993516	0.985969	1.00162	0.973056	1.02679	1.00501
NM_013324	0.836301	0.899093	0.890281	0.86948	0.881493	0.850507	0.84552	0.898664	0.956578	0.984713	0.907503	0.997606	0.91063	0.951306	0.943025	0.997492	1.00091	1.00757	1.00531	0.981624	1.01724	1.01637	0.995531	1.00529	1.02156	0.988603	0.967639	1.00616	1.01518	1.18387	0.975554	1.19828	1.02026	1	0.983722	0.998993	0.999197	1.1759	1.00316	1.02773	1.0063	1.17991	1.16527	0.985758	1.01594	1.00728	0.997184	1.16971	1.18536
NM_138446	0.798121	0.811845	0.891669	0.956842	0.999489	0.815972	0.999095	0.771258	0.838686	0.907876	0.791029	1.01558	0.900019	0.813208	0.814361	0.953275	1.22381	0.930424	1.01399	1.2342	1.01737	0.989892	0.99172	1.01084	1.02719	0.868847	0.932418	0.988942	1.00116	1.02916	0.99669	1.02063	1.23459	0.867416	1.23409	1.24035	1.01862	0.999972	1.01351	1.02058	1.02416	0.966834	0.897598	0.909284	0.991291	0.968893	0.917605	1.02583	1.01043
NR_046386	0.690377	0.692569	0.700929	0.788395	0.787369	0.862461	0.905667	0.87102	0.918986	0.889181	0.905543	0.886865	0.968579	0.965035	0.997814	0.951327	0.93828	0.975638	0.973187	0.972023	0.997383	0.967436	0.971889	0.969259	0.968481	1.0107	0.984655	0.964262	0.977596	0.951938	0.970564	0.976665	0.970597	1.01681	1.00008	0.991705	0.999482	1	0.99872	0.983119	0.994139	1.01505	1.03468	1.01343	1.02999	1.0158	1.03401	1.02421	0.998555
NM_138447	0.867915	0.908418	0.88399	0.908468	0.932974	0.862111	1.00135	0.770585	0.870736	0.948939	0.784022	1.05403	0.905	0.830637	0.906626	1.01067	1.00202	0.973435	0.983019	0.986177	1.02142	1.00482	0.935722	0.964388	0.976877	0.93725	0.988115	1.00903	1.03694	1.01342	0.98036	1.02585	1.00533	0.965897	1.03666	1.02392	0.984696	1.0172	1.01031	1.01194	1.00114	1.0146	1.0297	0.978824	0.971852	1.00284	1	1.00273	0.998965
NM_138782	0.555476	0.630216	0.722369	0.77873	0.836328	0.846074	0.837719	0.86551	0.874247	0.888553	0.948936	0.907702	0.960313	0.941568	1.00166	0.937367	0.93032	0.943384	0.962948	0.95264	0.94018	0.971867	0.959675	0.966184	0.986164	1.01264	0.999628	1.01758	0.973746	0.974402	0.972659	0.995035	1.01122	0.987008	0.983602	0.988733	0.990675	0.993429	0.974865	0.996919	0.980293	1.00249	1.01788	1.02299	1.02857	1.01411	1.02345	1.01112	1.00153
NR_046223	0.913328	0.925139	0.900687	0.93202	0.97536	0.936208	0.964776	0.933203	0.931339	0.964646	0.927431	0.974916	0.980617	0.959893	0.927315	0.972594	0.996034	0.976194	0.963608	0.986162	1.013	0.982867	0.999653	0.994858	1.0024	0.97743	1.02824	1.00797	0.999432	1.01432	1.05368	1.02299	0.997418	0.983922	1.01068	1.00553	1.01479	1.02071	1.01728	1.01321	1.02251	1.0097	0.99492	1.00719	0.996608	0.998998	1.01421	1.00951	0.994134
[truncated: 8,743 more rows]
[truncated: 19 more columns]

## Sheet: figure4b
ProteinName	mean_H9N	mean_M16N	mean_L9T	mean_M10U	mean_M13N	mean_M10N	mean_M2T	mean_H9T	mean_H7U	mean_M17U	mean_M3U	mean_H9U	mean_M8N	mean_H4T	mean_M16U	mean_M1N	mean_M14T	mean_M5U	mean_H6N	mean_M13T	mean_M5N	mean_M8T	mean_M12U	mean_M6N	mean_M17N	mean_M6U	mean_H4U	mean_H4N	mean_H7T	mean_H10N	mean_H10U	mean_M12T	mean_L10N	mean_M16T	mean_L8T	mean_M2U	mean_H5N	mean_L9N	mean_M15N	mean_M15U	mean_H6U	mean_M11U	mean_M3T	mean_M14N	mean_M15T	mean_M13U	mean_L11T	mean_H7N	mean_M6T
[truncated: 3,031 more rows]
[truncated: 19 more columns]
